# Supplementary material for: Relative income and its relationship with mental health in UK employees: A systematic review
Source: PLoS One. 2025 Apr 23;20(4):e0320402. doi: 10.1371/journal.pone.0320402 (PMC12017527; doi:10.1371/journal.pone.0320402)
Supplement: S4 File — (XLSX) [file pone.0320402.s002.xlsx]

## Sheet: Accompanying notes
Please note that this is all records after duplicates were removed in EndNote. We did not note which duplicates were removed only the number of duplicated records.
For title/abstract screening, screeners did not provide a reason. Reasons for exclusion are listed in the full-text tab.
The titles highlighted in blue were added after the updated search in 2024
Screener 1 was BC and Screener 2 was LEG

## Sheet: TitleAbstract
Type	Author	Year	Title	Journal	DOI	URL	Screener 1: include?	Screener 2: Include?	Screener Agreement?	After discussion
Journal Article	T. N. Carver; G. F. Warren; C. J. Brand; B. H. Hibbard; O. C. Stine	1927	[The Outlook for Agriculture]: Discussion	Journal of Farm Economics	10.1007/s11205-016-1262-0	http://www.jstor.org/stable/1230564	No
Journal Article	G. W. Terborgh	1928	PSYCHIC INCOME, TOTAL UTILITY, AND CONSUMER'S SURPLUS	American Economic Review	https://doi.org/10.1016/1053-5357(93)90019-H	https://search.ebscohost.com/login.aspx?direct=true&db=bth&AN=8750411&site=ehost-live	No	No	Yes
Journal Article	E. Huntington	1943	The Geography of Human Productivity	Annals of the Association of American Geographers	10.1016/S0363-3268(01)20001-9	http://www.jstor.org/stable/2560968	No
Journal Article	H. W. Beers; C. Heflin	1944	The Urban Status of Rural Migrants	Social Forces	10.1016/S0363-3268(05)23011-2	http://www.jstor.org/stable/2572377	No
Journal Article	T. W. Schultz	1946	Changes in Economic Structure Affecting American Agriculture	Journal of Farm Economics	10.1007/s11205-016-1266-9	http://www.jstor.org/stable/1232582	No
Journal Article	C. Malone	1946	Postwar Extension Problems in Farm Management	Journal of Farm Economics	10.1007/s11205-016-1312-7	http://www.jstor.org/stable/1232601	No	No	Yes
Journal Article	R. E. Clark	1948	The Relationship of Schizophrenia to Occupational Income and Occupational Prestige	American Sociological Review	10.1016/j.ecolecon.2008.05.009	http://www.jstor.org/stable/2086573	No
Journal Article	A. L. Harris	1948	The Social Philosophy of Karl Marx	Ethics	10.1016/j.jebo.2020.07.020	http://www.jstor.org/stable/2379097	No
Journal Article	M. Friedman; L. J. Savage	1948	The Utility Analysis of Choices Involving Risk	Journal of Political Economy	10.1007/s11482-021-10031-x	http://www.jstor.org/stable/1826045	No
Journal Article	D. G. Johnson	1951	Functioning of the Labor Market	Journal of Farm Economics	10.1007/s11205-016-1362-x	http://www.jstor.org/stable/1233400	No
Journal Article	G. S. Watkins	1952	Labor and the Distribution of the National Income	The Annals of the American Academy of Political and Social Science	10.1007/s11205-013-0267-1	http://www.jstor.org/stable/1029351	No
Journal Article	W. W. Heller	1952	Limitations of the Federal Individual Income Tax	The Journal of Finance	10.1080/13504851.2022.2097626	http://www.jstor.org/stable/2976289	No
Journal Article	V. Perlo	1952	Trends in the Economic Status of the Negro People	Science & Society	10.1086/603534	http://www.jstor.org/stable/40400124	No
Journal Article	S. Jamieson	1954	Labour Problems of an Expanding Economy	The Canadian Journal of Economics and Political Science / Revue canadienne d'Economique et de Science politique	10.1007/s11205-020-02604-4	http://www.jstor.org/stable/138593	No
Journal Article	C. P. Kindleberger	1955	Economists in International Organizations	International Organization	10.1037/xge0000965	http://www.jstor.org/stable/2704624	No
Journal Article	D. A. Revzan	1955	Research in Marketing	Journal of Marketing	10.1007/s11205-019-02078-z	http://www.jstor.org/stable/1246926	No
Journal Article	N. T. Wang	1955	SOME PROBLEMS OF INTERNATIONAL COMPARISON OF PUBLIC SOCIAL EXPENDITURES	Indian Economic Review	10.1080/14616696.2020.1832238	http://www.jstor.org/stable/29792982	No
Journal Article	A. A. Alchian	1955	Summaries of Papers Delivered at the 114th Annual Meeting of the American Statistical Association in Montreal September 10-13, 1954	Journal of the American Statistical Association	10.1016/j.healthplace.2015.02.001	http://www.jstor.org/stable/2280977	No
Journal Article	M. Wolfe	1955	The Concept of Economic Sectors	The Quarterly Journal of Economics	10.1007/s12232-022-00398-0	http://www.jstor.org/stable/1885848	No
Journal Article	R. P. Mack	1956	Trends in American Consumption and the Aspiration to Consume	The American Economic Review	10.1007/s40592-014-0014-7	http://www.jstor.org/stable/1910660	No
Journal Article	K. A. Fox	1957	Guiding Agricultural Adjustments	Journal of Farm Economics	10.1007/s11205-016-1377-3	http://www.jstor.org/stable/1234661	No
Journal Article	W. C. Peterson	1957	National Product and Structural Change in the French Economy	The American Journal of Economics and Sociology	10.1086/235377	http://www.jstor.org/stable/3484652	No
Journal Article	A. J. Coutu	1957	Planning of Total Resource Use on Low-Income and Part-Time Farms	Journal of Farm Economics	10.1007/s11205-016-1385-3	http://www.jstor.org/stable/1234699	No	No	Yes
Journal Article	E. Heimann	1957	THE INTERPLAY OF CAPITALISM AND SOCIALISM IN THE AMERICAN ECONOMY	Social Research	10.1093/ntr/nts348	http://www.jstor.org/stable/40969554	No
Journal Article	S. M. Lipset	1959	Democracy and Working-Class Authoritarianism	American Sociological Review	10.1016/j.ecolecon.2012.10.021	http://www.jstor.org/stable/2089536	No
Journal Article	I. B. Kravis	1959	RELATIVE INCOME SHARES IN FACT AND THEORY	American Economic Review	https://doi.org/10.1016/1053-5357(93)90018-G	https://search.ebscohost.com/login.aspx?direct=true&db=bth&AN=8714561&site=ehost-live	No
Journal Article	R. L. Simpson	1959	SOCIAL MOBILITY IN INDUSTRIAL SOCIETY	Social Forces	10.1016/S0573-8555(06)74006-8	http://www.jstor.org/stable/2573946	No
Journal Article	F. Machlup	1960	Another View of Cost-Push and Demand-Pull Inflation	The Review of Economics and Statistics	10.1007/s40888-015-0017-8	http://www.jstor.org/stable/1926532	No
Journal Article	W. R. Hurt	1960	FACTORS IN THE PERSISTENCE OF PEYOTE IN THE NORTHERN PLAINS	Plains Anthropologist	10.1016/S0363-3268(05)23008-2	http://www.jstor.org/stable/25666258	No
Journal Article		1960	Marketing Articles in Review	Journal of Marketing	10.1007/s11205-019-02186-w	http://www.jstor.org/stable/1248618	No
Journal Article	A. L. Harris	1960	MILL ON FREEDOM AND VOLUNTARY ASSOCCIATION	Review of Social Economy	10.1080/13547860.2018.1514996	http://www.jstor.org/stable/29767645	No
Journal Article	D. P. Lomberg; L. Turgeon	1960	The Meaningfulness of Soviet Retail Prices	American Slavic and East European Review	10.1080/19485565.1984.9988575	http://www.jstor.org/stable/3004192	No
Journal Article	J. A. Mollett	1960	The Wheat Act of 1932 a Forerunner of Modern Farm Price Support Programmes	The Agricultural History Review	10.1086/452400	http://www.jstor.org/stable/40272908	No
Journal Article	G. Jaszi	1961	The Measurement of Aggregate Economic Growth: A Review of Key Conceptual and Statistical Issues as Suggested by United States Experience	The Review of Economics and Statistics	10.1007/s40953-022-00326-7	http://www.jstor.org/stable/1927472	No
Journal Article	A. Hurwitz	1962	Constants and Compromise in the Consumer Price Index	Journal of the American Statistical Association	10.1016/j.healthpol.2005.06.013	http://www.jstor.org/stable/2281812	No
Journal Article	G. S. Becker	1962	Investment in Human Capital: A Theoretical Analysis	Journal of Political Economy	10.1007/s12187-015-9337-z	http://www.jstor.org/stable/1829103	No
Journal Article	M. A. Kessler	1963	Economic Status of Nonwhite Workers, 1955-62	Monthly Labor Review	10.1108/978-1-78756-735-120191011	http://www.jstor.org/stable/41835362	No
Journal Article	D. G. Johnson	1963	Efficiency and Welfare Implications of United States Agricultural Policy	Journal of Farm Economics	10.1007/s11205-017-1704-3	http://www.jstor.org/stable/1235981	No
Journal Article	L. B. Fletcher	1963	Evolving Public Policy Issues in Food Marketing	Journal of Farm Economics	10.1007/s11205-017-1739-5	http://www.jstor.org/stable/1236801	No
Journal Article	S. Kuznets	1963	Quantitative Aspects of the Economic Growth of Nations: VIII. Distribution of Income by Size	Economic Development and Cultural Change	10.1007/s11205-015-0905-x	http://www.jstor.org/stable/1152605	No	No	Yes
Journal Article	S. R. Lewis	1964	Aspects of Fiscal Policy and Resource Mobilization in Pakistan	The Pakistan Development Review	10.1108/978-1-80117-578-420221008	http://www.jstor.org/stable/41981601	No
Book Section	O. Eckstein; V. Tanzi; F. Neumark; D. T. Smith; R. National Bureau Of Economic	1964	Comparison of European and United States Tax Structures and Growth Implications	Role of Direct and Indirect Taxes in the Federal Reserve System	10.1108/JGM-09-2012-0010	http://www.jstor.org/stable/j.ctt183pv55.8	No
Journal Article	E. Ahiram	1964	Income Distribution in Jamaica, 1958	Social and Economic Studies	10.1080/0376835X.2020.1799757	http://www.jstor.org/stable/27853796	No
Journal Article	K. Tsujimura; T. Sato	1964	Irreversibility of Consumer Behavior in Terms of Numerical Preference Fields	The Review of Economics and Statistics	10.1007/s40888-015-0017-8	http://www.jstor.org/stable/1927392	No
Book Section	S. B. Chase; R. National Bureau Of Economic	1964	Summary of Conference Discussion	Role of Direct and Indirect Taxes in the Federal Reserve System	10.1108/JGM-12-2018-0062	http://www.jstor.org/stable/j.ctt183pv55.9	No
Journal Article	S. M. Lipset	1964	The Changing Class Structure and Contemporary European Politics	Daedalus	10.1016/0304-3932(93)90026-C	http://www.jstor.org/stable/20026830	No
Journal Article	A. G. Holtmann	1965	Another Look at the Shortage of Physicians	ILR Review	https://doi.org/10.1016/0040-1625(87)90015-1	https://search.ebscohost.com/login.aspx?direct=true&db=bth&AN=4468885&site=ehost-live	No
Journal Article	S. G. Triantis	1965	Canadian Economic Development and Planning, 1963-1970	The Canadian Journal of Economics and Political Science / Revue canadienne d'Economique et de Science politique	10.1007/s11211-012-0166-7	http://www.jstor.org/stable/139742	No
Journal Article	J. Tobin	1965	On Improving the Economic Status of the Negro	Daedalus	10.1016/B978-0-12-810401-9.00025-5	http://www.jstor.org/stable/20026949	No	No	Yes
Book Section	T. S. Langner	1965	Psychophysiological Symptoms and the Status of Women in Two Mexican Communities	Approaches to Cross-Cultural Psychiatry	10.1007/s11205-011-9978-3	http://www.jstor.org/stable/10.7591/j.ctvr7f4vq.16	No	No	Yes
Journal Article	V. R. Fuchs	1965	The Growing Importance of the Service Industries	The Journal of Business	10.1016/j.jebo.2017.03.028	http://www.jstor.org/stable/2351716	No
Journal Article	L. Soltow	1965	THE SHARE OF LOWER INCOME GROUPS IN INCOME	Review of Economics & Statistics	https://doi.org/10.1016/0049-089X(89)90018-5	https://search.ebscohost.com/login.aspx?direct=true&db=bth&AN=4645111&site=ehost-live	No
Journal Article	P. J. McNulty	1966	Labor Market Analysis and the Development of Labor Economics	Industrial and Labor Relations Review	10.1016/S0140-6736(15)00298-6	http://www.jstor.org/stable/2521201	No
Journal Article	H. G. Johnson	1966	The Social Sciences in the Age of Opulence	The Canadian Journal of Economics and Political Science / Revue canadienne d'Economique et de Science politique	10.1007/s11294-016-9595-7	http://www.jstor.org/stable/139887	No
Journal Article	N. D. Glenn	1966	The Trend in Differences in Attitudes and Behavior by Educational Level	Sociology of Education	10.1016/j.ecolecon.2015.10.005	http://www.jstor.org/stable/2111971	No
Journal Article	C. M. Brodsky	1967	A Social View of the Psychiatric Consultation The Medical View and the Social View	Psychosomatics	https://doi.org/10.1016/j.ijdrr.2021.102296	https://www.sciencedirect.com/science/article/pii/S0033318267720241	No
Journal Article	J. Blake	1967	Income and Reproductive Motivation	Population Studies	10.1016/j.econlet.2015.05.006	http://www.jstor.org/stable/2173143	No
Journal Article	F. Welch	1967	Labor-Market Discrimination: An Interpretation of Income Differences in the Rural South	Journal of Political Economy	10.1007/s12187-008-9014-6	http://www.jstor.org/stable/1828681	No
Journal Article	A. H. Conrad	1967	Slavery as an Obstacle to Economic Growth in the United States: A Panel Discussion	The Journal of Economic History	10.1016/j.ecolecon.2015.11.001	http://www.jstor.org/stable/2116262	No
Journal Article	J. H. Weiss	1968	A job classification scheme for health manpower	Health Serv Res			No
Journal Article	H. P. Minsky	1968	Effects of Shifts of Aggregate Demand upon Income Distribution	American Journal of Agricultural Economics	10.1007/s11205-017-1769-z	http://www.jstor.org/stable/1237545	No
Journal Article	I. Leveson	1968	Medical Care Cost Incentives: Some Questions and Approaches for Research	Inquiry	10.1108/01443580610706582	http://www.jstor.org/stable/41348655	No
Journal Article	A. H. Kidder	1968	Paths from Poverty to Employment: Job Search Among Negroes	Labor Law Journal	https://doi.org/10.1016/0167-4870(92)90055-C	https://search.ebscohost.com/login.aspx?direct=true&db=bth&AN=5812524&site=ehost-live	No	No	Yes
Journal Article	R. L. Robertson	1968	Review: [Untitled]	Inquiry	10.1108/01443331011054262	http://www.jstor.org/stable/41348651	No
Journal Article	H. G. Grubel	1968	THE REDUCTION OF THE BRAIN DRAIN: PROBLEMS AND POLICIES	Minerva	10.1108/978-1-78743-783-820192027	http://www.jstor.org/stable/41821898	No
Book Section	M. Merhav	1969	CHAPTER 2 - MONOPOLISTIC STRUCTURES AND GROWTH	Technological Dependence, Monopoly, and Growth	https://doi.org/10.1016/j.econmod.2019.06.010	https://www.sciencedirect.com/science/article/pii/B9780080127545500076	No
Book Section	A. A. Spitz	1969	ECONOMIC FACTORS AND PROBLEMS	Developmental Change	10.1108/JD-04-2019-0064	http://www.jstor.org/stable/j.ctt130j521.6	No
Journal Article	M. Wohl	1969	Putting the analysis and evaluation of traffic safety measures into perspective∗	Accident Analysis & Prevention	https://doi.org/10.1016/j.chiabu.2021.105332	https://www.sciencedirect.com/science/article/pii/0001457569900062	No	No	Yes
Journal Article	D. D. Knudsen	1969	The Declining Status of Women: Popular Myths and the Failure of Functionalist Thought	Social Forces	10.1016/S0743-4154(00)18009-5	http://www.jstor.org/stable/2575259	No
Journal Article	M. J. Mamalakis	1969	The Theory of Sectoral Clashes	Latin American Research Review	10.1016/j.worlddev.2018.05.029	http://www.jstor.org/stable/2502284	No
Journal Article	J. S. Cramer	1970	INTERACTION OF PRICE AND INCOME IN CONSUMER DEMAND	European Economic Review	https://doi.org/10.1016/0160-7383(77)90005-6	https://search.ebscohost.com/login.aspx?direct=true&db=bth&AN=4934859&site=ehost-live	No
Journal Article	R. Jolly	1970	The Aid Relationship: Reflections on the Pearson Report	Journal of International Affairs	10.1016/j.jhe.2017.09.002	http://www.jstor.org/stable/24356695	No
Journal Article	M. A. Katouzian	1970	The Development of the Service Sector: A New Approach	Oxford Economic Papers	10.1037/a0030487	http://www.jstor.org/stable/2662538	No
Journal Article	J. Paroush	1971	ON THE INTERACTION OF INCOME AND PRiCES IN CONSUMER DEMAND	European Economic Review	https://doi.org/10.1016/0161-8938(82)90029-1	https://search.ebscohost.com/login.aspx?direct=true&db=bth&AN=4934898&site=ehost-live	No	No	Yes
Journal Article		1971	The 1971 Meeting of the Population Association	Population Index	10.1080/000368400322642	http://www.jstor.org/stable/2733610	No
Journal Article	R. W. Fogel; S. L. Engerman	1971	The relative efficiency of slavery: A comparison of northern and southern agriculture in 1860	Explorations in Economic History	https://doi.org/10.1016/j.chieco.2017.01.001	https://www.sciencedirect.com/science/article/pii/0014498371900143	No
Journal Article	E. Palmore; F. Whittington	1971	Trends in the Relative Status of the Aged	Social Forces	10.1080/19485565.1991.9988778	http://www.jstor.org/stable/3006052	No
Book Section	G. Tintner; J. K. Sengupta	1972	3 - STOCHASTIC CONTROL THEORY WITH ECONOMIC APPLICATIONS	Stochastic Economics	https://doi.org/10.1016/j.ejpoleco.2021.102168	https://www.sciencedirect.com/science/article/pii/B978012691650850007X	No
Journal Article	T. P. Lianos; Q. Paris	1972	American Agriculture and the Prophecy of Increasing Misery	American Journal of Agricultural Economics	10.1007/s11205-018-1895-2	http://www.jstor.org/stable/1238533	No
Journal Article	G. E. Auten	1972	AN APPROACH TO MEASURING LOCAL PUBLIC EXPENDITURE NEEDS	Proceedings of the Annual Conference on Taxation under the Auspices of the National Tax Association	10.1016/j.jebo.2015.12.011	http://www.jstor.org/stable/23407883	No
Journal Article	A. Fishlow	1972	Brazilian Size Distribution of Income	The American Economic Review	10.1007/s11482-021-10017-9	http://www.jstor.org/stable/1821573	No	No	Yes
Journal Article	Y. Hayami	1972	Rice Policy in Japan's Economic Development	American Journal of Agricultural Economics	10.1007/s11205-018-02059-8	http://www.jstor.org/stable/1237730	No
Journal Article	J. H. Weaver	1973	Economic Growth, Inequality, Hierarchy, Alienation: The Impact of Socialization Processes in Capitalist Society	The American Economist	10.1016/S0277-9536(96)00427-3	http://www.jstor.org/stable/25602909	No
Journal Article	E. J. Mishan	1973	Ills, Bads, and Disamenities: The Wages of Growth	Daedalus	10.1016/0304-3932(93)90026-C	http://www.jstor.org/stable/20024167	No
Journal Article	S. A. Bayitch	1973	Inter-American Legal Developments	Lawyer of the Americas	10.1086/235420	http://www.jstor.org/stable/40175477	No
Journal Article	M. J. Roberts	1973	On Reforming Economic Growth	Daedalus	10.1016/0304-3932(93)90026-C	http://www.jstor.org/stable/20024170	No	No	Yes
Journal Article	A. O. Hirschman; M. Rothschild	1973	The Changing Tolerance for Income Inequality in the Course of Economic Development	The Quarterly Journal of Economics	10.1007/s12232-017-0274-7	http://www.jstor.org/stable/1882024	No
Journal Article	A. O. Hirschman	1973	The changing tolerance for income inequality in the course of economic development	World Development	https://doi.org/10.1016/j.ecolecon.2018.11.002	https://www.sciencedirect.com/science/article/pii/0305750X73901095	No
Journal Article	A. H. Pascal	1973	The economics of housing segregation: A. Books and Pamphlets	Journal of Behavioral Economics	https://doi.org/10.1016/j.cjpre.2021.04.002	https://www.sciencedirect.com/science/article/pii/0090572073900028	No
Journal Article	H. A. Orren	1974	[Editorials]	American Bar Association Journal	10.1016/S0363-3268(06)24004-7	http://www.jstor.org/stable/25726994	No
Book Section	D. M. Brown	1974	8 - THE URBAN PUBLIC SECTOR	Introduction to Urban Economics	https://doi.org/10.1016/j.ehb.2007.09.004	https://www.sciencedirect.com/science/article/pii/B9780121366506500125	No
Journal Article	D. C. Mueller	1974	Achieving the Just Polity	American Economic Review	https://doi.org/10.1016/0047-2727(76)90053-0	https://search.ebscohost.com/login.aspx?direct=true&db=bth&AN=4494548&site=ehost-live	No
Book Section	R. A. Easterlin	1974	Does Economic Growth Improve the Human Lot? Some Empirical Evidence	Nations and Households in Economic Growth	https://doi.org/10.1016/j.ehb.2011.12.002	https://www.sciencedirect.com/science/article/pii/B9780122050503500087	No
Journal Article	J. R. C. Lecomber	1974	GROWTH, EXTERNALITIES AND SATISFACTIONS— A reply to Beckerman	International Journal of Social Economics	10.1186/s12887-016-0656-0	https://doi.org/10.1108/eb013764	No
Book Section	J. W. C. Cumes	1974	IV - The service revolution	Inflation!	https://doi.org/10.1016/j.econmod.2019.12.009	https://www.sciencedirect.com/science/article/pii/B9780080181677500069	No
Journal Article	W. Pfaffenberger	1974	SOCIOECONOMIC WELFARE CRITERIA:Theoretical Reconsideration and an Attempt at Quantification	International Journal of Social Economics	10.1186/s12889-022-13736-2	https://doi.org/10.1108/eb013768	No
Book Section	N. Keyfitz	1974	Sociology and Canadian society	Perspectives on the Social Sciences in Canada	10.1007/s11205-010-9740-2	http://www.jstor.org/stable/10.3138/j.ctt1vgw624.6	No
Journal Article	H. E. Daly	1974	Steady-State Economics versus Growthmania: A Critique of the Orthodox Conceptions of Growth, Wants, Scarcity, and Efficiency	Policy Sciences	10.1108/IJSE-10-2020-0671	http://www.jstor.org/stable/4603736	No
Journal Article		1974	The 1974 Meeting of the Population Association	Population Index	10.1080/00036846.2011.613768	http://www.jstor.org/stable/2734770	No
Journal Article	J. R. Chelius	1974	The Control of Industrial Accidents: Economic Theory and Empirical Evidence	Law and Contemporary Problems	10.1007/s11205-015-1027-1	http://www.jstor.org/stable/1190975	No
Journal Article	R. Marshall	1974	The Economics of Racial Discrimination: A Survey	Journal of Economic Literature	10.1038/s41893-022-00914-8	http://www.jstor.org/stable/2721701	No
Journal Article	S. H. Cochrane	1975	Children as By-products, Investment Goods and Consumer Goods: A Review of Some Micro-economic Models of Fertility	Population Studies	10.1016/j.econlet.2015.10.012	http://www.jstor.org/stable/2173934	No	No	Yes
Book Section	P. Phillips	1975	Collective bargaining dynamics and the public interest sector the market and politics	Collective Bargaining in the Essential and Public Service Sectors	10.1007/s11205-010-9743-z	http://www.jstor.org/stable/10.3138/j.ctt1vgw912.6	No	No	Yes
Journal Article	D. Joan Talbert; A. M. Guest	1975	Embourgeoisement among Blue-Collar Workers?	The Sociological Quarterly	10.1093/pubmed/fdr001	http://www.jstor.org/stable/4105742	No
Journal Article	A. M. Rivlin	1975	Income Distribution--Can Economists Help?	The American Economic Review	10.1007/s11482-021-10017-9	http://www.jstor.org/stable/1818826	No
Journal Article	D. A. Aaker; C. B. Weinberg	1975	Interactive Marketing Models	Journal of Marketing	10.1007/s11205-020-02339-2	http://www.jstor.org/stable/1250591	No
Journal Article	B. R. Barber	1975	Justifying Justice: Problems of Psychology, Measurement, and Politics in Rawls	The American Political Science Review	10.1007/s42973-019-00036-5	http://www.jstor.org/stable/1959095	No
Journal Article	I. Waldron; J. Eyer	1975	Socioeconomic causes of the recent rise in death rates for 15–24-yr-olds	Social Science & Medicine (1967)	https://doi.org/10.1016/j.chieco.2019.05.001	https://www.sciencedirect.com/science/article/pii/0037785675901390	No
Journal Article		1975	The 1975 Meeting of the Population Association of America	Population Index	10.1080/0003684032000056805	http://www.jstor.org/stable/2734696	No
Journal Article	H. Leibenstein	1975	The Economic Theory of Fertility Decline	The Quarterly Journal of Economics	10.1007/s12187-019-09672-0	http://www.jstor.org/stable/1881706	No
Journal Article	E. J. Mishan	1975	The Folklore of the Market: An Inquiry into the Economic Doctrines of the Chicago School	Journal of Economic Issues	10.1108/AAAJ-04-2016-2548	http://www.jstor.org/stable/4224459	No
Journal Article	G. W. Watt	1975	The Goals and Objectives of General Revenue Sharing	The Annals of the American Academy of Political and Social Science	10.1007/s11205-013-0318-7	http://www.jstor.org/stable/1041636	No
Journal Article	M. P. Mirabile; R. D. Levinson; J. Jack	1975	The income redistribution effects of Medicaid: Application in New York State	Socio-Economic Planning Sciences	https://doi.org/10.1016/j.chieco.2020.101463	https://www.sciencedirect.com/science/article/pii/0038012175900051	No
Journal Article	C. S. Tsao	1975	THE LINEARITY PROPERTY IN THE CONSUMPTION FUNCTION: ESTIMATION, TESTS AND SOME RELATED RESULTS	Review of Economics & Statistics	https://doi.org/10.1016/0049-089X(90)90019-F	https://search.ebscohost.com/login.aspx?direct=true&db=bth&AN=4650628&site=ehost-live	No
Book Section	D. Granick	1975	The Reality of Workers’ Management and Enterprise Goals in Yugoslavia	Enterprise Guidance in Eastern Europe: A Comparison of Four Socialist Economies	10.1108/JES-04-2014-0055	http://www.jstor.org/stable/j.ctt13x0xr0.22	No
Journal Article	P. Marchak	1975	Women, Work, and Unions in Canada	International Journal of Sociology	10.1016/j.chieco.2021.101650	http://www.jstor.org/stable/20629717	No
Book Section	M. Alexis	1976	10 - Two Theories of Discrimination**The work reported in this chapter was supported by the Center for Urban Affairs, Northwestern University and the Urban Institute. Neither the Center for Urban Affairs, Northwestern University, nor the Urban Institute is responsible for the views expressed here	Anthropology and the Public Interest	https://doi.org/10.1016/j.ejpoleco.2017.07.006	https://www.sciencedirect.com/science/article/pii/B978012617650650016X	No
Journal Article	P. N. Ritchey	1976	Explanations of Migration	Annual Review of Sociology	10.1080/1331677X.2017.1311229	http://www.jstor.org/stable/2946097	No
Journal Article	Y. Ben-Porath	1976	Fertility Response to Child Mortality: Micro Data from Israel	Journal of Political Economy			No
Journal Article	B. S. Harvey; R. L. Kagerer	1976	Marginal Workers and Their Decisions to Work or to Quit	The American Journal of Economics and Sociology	10.1086/235378	http://www.jstor.org/stable/3485817	No
Journal Article	R. Wallis	1976	MORAL INDIGNATION AND THE MEDIA: AN ANALYSIS OF THE NVALA	Sociology	10.1108/CAER-07-2015-0076	http://www.jstor.org/stable/42851773	No
Journal Article	J. R. McKean	1976	On revising micro foundations for analyzing socioeconomic organization	Journal of Behavioral Economics	https://doi.org/10.1016/j.jcps.2016.08.005	https://www.sciencedirect.com/science/article/pii/S0090572076800101	No	No	Yes
Journal Article	W. C. Bush; R. J. Mackay	1976	Public goods, taxation, and the distribution of income over time	Journal of Public Economics	https://doi.org/10.1016/j.childyouth.2010.07.026	https://www.sciencedirect.com/science/article/pii/0047272776900530	No	No	Yes
Journal Article	D. Starrett	1976	Social Institutions, Imperfect Information, and the Distribution of Income	The Quarterly Journal of Economics	10.1007/s12232-019-00325-w	http://www.jstor.org/stable/1884630	No
Book Section	F. Lazar	1976	The National Economy	Cdn Annual Review 1975	10.1007/s11205-010-9743-z	http://www.jstor.org/stable/10.3138/j.ctt2tttxf.8	No
Journal Article	H. Leibenstein	1976	The Problem of Characterizing Aspirations	Population & Development Review			No
Journal Article	W. R. Herman	1976	The University as a National Asset	Change	10.1086/235418	http://www.jstor.org/stable/40163088	No
Journal Article	K. Alexander	1976	The Value Of An Education	Journal of Education Finance	10.1093/esr/jcr042	http://www.jstor.org/stable/40703063	No
Journal Article	V. F. Davison; L. W. Shannon	1977	Change in the Economic Absorption of a Cohort of Inmigrant Mexican Americans and Negroes between 1960 and 1971	The International Migration Review	10.1016/S0275-4959(04)22001-4	http://www.jstor.org/stable/2545158	No
Journal Article	N. Holmstrom	1977	Exploitation	Canadian Journal of Philosophy	10.1086/261879	http://www.jstor.org/stable/40230696	No
Journal Article	J. De Hoogh; M. A. Keyzer; H. Linnemann; H. D. J. Van Heemst	1977	Food for a growing world population	Technological Forecasting and Social Change	https://doi.org/10.1016/j.chieco.2021.101687	https://www.sciencedirect.com/science/article/pii/0040162577900051	No
Journal Article	M. H. Brenner	1977	HEALTH COSTS AND BENEFITS OF ECONOMIC POLICY	International Journal of Health Services	10.1108/IJM-08-2018-0283	http://www.jstor.org/stable/45130418	No
Journal Article	L. J. White	1977	Market Structure and Product Varieties	American Economic Review	https://doi.org/10.1016/0047-2727(80)90034-1	https://search.ebscohost.com/login.aspx?direct=true&db=bth&AN=4513738&site=ehost-live	No
Journal Article	N. C. Kakwani	1977	ON THE ESTIMATION OF CONSUMER UNIT SCALES	Review of Economics & Statistics	https://doi.org/10.1016/0049-089X(88)90009-9	https://search.ebscohost.com/login.aspx?direct=true&db=bth&AN=4643880&site=ehost-live	No	No	Yes
Journal Article	R. Hoch	1977	ON THE THEORETICAL BASES OF SOCIALIST CONSUMPTION POLICY	Acta Oeconomica	10.1093/eurpub/cky110	http://www.jstor.org/stable/40729837	No	No	Yes
Journal Article	C. H. Costa	1977	Productivity Efforts in Education	Public Productivity Review	10.1086/235374	http://www.jstor.org/stable/3379847	No	No	Yes
Journal Article	H. D. Woodman	1977	Sequel to Slavery: The New History Views the Postbellum South	The Journal of Southern History	10.1016/j.ehb.2018.12.002	http://www.jstor.org/stable/2207004	No
Journal Article	K. W. Dam	1977	The American Fiscal Constitution	The University of Chicago Law Review	10.1007/s11482-013-9218-x	http://www.jstor.org/stable/1599270	No
Journal Article	I. Berg; M. Freedman	1977	The American Workplace: Illusions and Realities	Change	10.1086/235421	http://www.jstor.org/stable/40176959	No
Journal Article	P. L. Aspelin	1977	The anthropological analysis of tourism: Indirect tourism and political economy in the case of the mamainde of Mato Grosso, Brazil	Annals of Tourism Research	https://doi.org/10.1016/j.drugpo.2018.03.022	https://www.sciencedirect.com/science/article/pii/0160738377900056	No
Journal Article	D. L. Phillips	1977	The Equality Debate: What does Justice Require?	Theory and Society	10.1108/JABES-07-2020-0080	http://www.jstor.org/stable/656832	No
Journal Article	T. J. Espenshade	1977	The Taste for Children	Family Planning Perspectives	10.1016/j.ecolecon.2020.106725	http://www.jstor.org/stable/2134296	No
Journal Article	R. W. Lindholm	1977	THE VALUE ADDED TAX AND SOCIAL SECURITY COSTS INCLUDED IN EXPORTS AND IMPORTS	Proceedings of the Annual Conference on Taxation Held under the Auspices of the National Tax Association-Tax Institute of America	10.1108/CFRI-06-2017-0123	http://www.jstor.org/stable/42911759	No
Journal Article	G. Psacharopoulos	1977	UNEQUAL ACCESS TO EDUCATION AND INCOME DISTRIBUTION	De Economist (0013-063X)	http://dx.doi.org/10.1016/j.socscimed.2008.11.026	https://search.ebscohost.com/login.aspx?direct=true&db=bth&AN=17874690&site=ehost-live	No
Book Section	L. J. Beckman	1978	4 - Couples' Decision-Making Processes Regarding Fertility11Preparation of this paper was supported, in part, by grant HD-52807 from Center for Population Research NICHD and by Career Development Award AA-00002 to the author	Social Demography	https://doi.org/10.1016/j.ejpoleco.2020.101965	https://www.sciencedirect.com/science/article/pii/B9780126826500500094	No
Book Section	B. Duncan; O. D. Duncan	1978	8 - Wives and Husbands as Marriage Partners	Sex Typing and Social Roles	https://doi.org/10.1016/j.ehb.2014.09.001	https://www.sciencedirect.com/science/article/pii/B9780122238505500133	No
Book Section	N. M. Hansen	1978	9 - GROWTH STRATEGIES AND HUMAN SETTLEMENT SYSTEMS IN DEVELOPING COUNTRIES	Growth Pole Strategy and Regional Development Policy	https://doi.org/10.1016/j.econmod.2020.08.021	https://www.sciencedirect.com/science/article/pii/B9780080219844500162	No
Journal Article	V. Christiansen; E. S. Jansen	1978	Implicit social preferences in the Norwegian system of indirect taxation	Journal of Public Economics	https://doi.org/10.1016/j.childyouth.2015.01.025	https://www.sciencedirect.com/science/article/pii/0047272778900361	No
Journal Article	B. J. Moore	1978	Life-Cycle Saving and Bequest Behavior	Journal of Post Keynesian Economics	10.1108/IJSE-06-2016-0182	http://www.jstor.org/stable/4537471	No
Journal Article	S. Cole; G. Chichilnisky	1978	Modelling with scenarios: Technology in North-South development	Futures	https://doi.org/10.1016/j.chieco.2018.05.010	https://www.sciencedirect.com/science/article/pii/0016328778900356	No
Book Section	P. H. Lindert	1978	Remodelling the Household for Fertility Analysis	Fertility and Scarcity in America	10.1108/JEEE-12-2015-0065	http://www.jstor.org/stable/j.ctt13x0xpz.6	No
Journal Article	M. Betz; D. Kemp; P. Miller	1978	Scarcity, Income Advantage, and Mobility: More Evidence on the Functional Theory of Stratification	The Sociological Quarterly	10.1093/poq/nfx002	http://www.jstor.org/stable/4105574	No
Journal Article	R. H. Floyd	1978	Some Aspects of Income Taxation of Public Enterprises (Quelques aspects de l'imposition du revenu des entreprises publiques) (Varios aspectos relacionados con la aplicación de impuestos sobre la renta de empresas publicas)	Staff Papers (International Monetary Fund)	10.1086/235408	http://www.jstor.org/stable/3866705	No
Journal Article	S. J. Mushkin; M. Smelker; W. David; L. V. Charles; D. P. Wagner; A. Berk; J. S. Landefeld; R. Cynthia; R. S. Rycroft; L. Margot	1978	Special Supplement: Cost of Disease and Illness in the United States in the Year 2000	Public Health Reports (1974-)	10.1108/IJSE-10-2019-0632	http://www.jstor.org/stable/4595983	No
Journal Article	V. D. Lippit	1978	The Development of Underdevelopment in China	Modern China	10.1007/s13235-013-0087-6	http://www.jstor.org/stable/188946	No
Journal Article	M. C. Seeborg	1978	The effect of curricular choice on alumni income	Journal of Behavioral Economics	https://doi.org/10.1016/j.comppsych.2010.04.005	https://www.sciencedirect.com/science/article/pii/0090572078900098	No
Journal Article	G. S. Sahota	1978	Theories of Personal Income Distribution: A Survey	Journal of Economic Literature	10.1046/j.1525-1497.2001.01206.x	http://www.jstor.org/stable/2723129	No
Book Section	R. A. Carr-Hill; N. H. Stern	1979	2 - The Factors Influencing the Level of Criminal Activity	Crime, the Police and Criminal Statistics	https://doi.org/10.1016/j.ehb.2009.05.001	https://www.sciencedirect.com/science/article/pii/B9780121603502500060	No
Journal Article	J. Combs	1979	Behavioral sciences	Contraception	https://doi.org/10.1016/j.chieco.2013.01.001	https://www.sciencedirect.com/science/article/pii/0010782479900313	No
Book Section	H. De Man	1979	Capitalism and Socialism (1931)	A Documentary Study of Hendrik De Man, Socialist Critic of Marxism	10.1108/JEC-09-2020-0170	http://www.jstor.org/stable/j.ctt13x0tgd.14	No
Journal Article	F. C. Pampel	1979	Changes in the Labor Force Participation and Income of the Aged in the United States, 1947-1976	Social Problems	10.1108/JAOC-07-2019-0080	http://www.jstor.org/stable/800363	Yes	No	No	Don't include
Book Section	A. Foxley	1979	CHAPTER 4 - Government Expenditures: Sectoral Programmes and Overall Incidence	Redistributive Effects of Government Programmes	https://doi.org/10.1016/j.ecosys.2006.08.003	https://www.sciencedirect.com/science/article/pii/B978008023130350008X	No
Book Section	A. Foxley	1979	CHAPTER 6 - Net Incidence of Government Expenditures, Taxation and Social Security	Redistributive Effects of Government Programmes	https://doi.org/10.1016/j.ecosys.2010.05.002	https://www.sciencedirect.com/science/article/pii/B9780080231303500108	No
Book Section	B. Warren	1979	Chapter 6 - THE POSTWAR ECONOMIC EXPERIENCE OF THE THIRD WORLD11This chapter represents a substantially edited version of a much longer paper which is extensively documented with empirical evidence. Space limitations in the present volume unfortunately restricted the amount of original material which could be presented. This discussion concerns the countries of the noncommunist Third World only. …	Toward a New Strategy for Development	https://doi.org/10.1016/j.ecosys.2010.06.002	https://www.sciencedirect.com/science/article/pii/B9780080239132500140	No
Journal Article	D. Felix	1979	De gustibus disputandum est: Changing consumer preferences in economic growth	Explorations in Economic History	https://doi.org/10.1016/j.chieco.2017.07.007	https://www.sciencedirect.com/science/article/pii/0014498379900214	No
Journal Article	K. Helena	1979	Differentiation of Incomes and Consumption in Socialist Countries (With Czechoslovakia and the GDR as Examples)	Eastern European Economics	10.1108/ECON-05-2022-0013	http://www.jstor.org/stable/4379586	No
Journal Article	A. Woodfield; J. McDonald	1979	ON RELATIVE INCOME SHARES IN THE PASINETTI AND SAMUELSON-MODIGLIANI SYSTEMS	Economic Journal	https://doi.org/10.1016/0047-2727(83)90021-X	https://search.ebscohost.com/login.aspx?direct=true&db=bth&AN=4533278&site=ehost-live	No	No	Yes
Journal Article	M. G. Kelman	1979	Personal Deductions Revisited: Why They Fit Poorly in an Ideal" Income Tax and Why They Fit Worse in a Far from Ideal World"	Stanford Law Review	10.1007/s11205-015-1084-5	http://www.jstor.org/stable/1228528	No	No	Yes
Journal Article	S. Dawe	1979	Protective industrial relations legislation and the agricultural worker	Agricultural Administration	https://doi.org/10.1016/j.econedurev.2021.102124	https://www.sciencedirect.com/science/article/pii/0309586X79900311	No	Yes	No	Don't include
Journal Article	R. A. Kulka; J. Veroff; E. Douvan	1979	Social Class and the Use of Professional Help for Personal Problems: 1957 and 1976	Journal of Health and Social Behavior	10.1016/j.econlet.2015.02.031	http://www.jstor.org/stable/2136474	No
Book Section	E. S. Phelps	1979	SOCIAL POLICY AND UNCERTAIN CAREERS: BEYOND RAWLS'S PARADIGM CASE	Studies in Macroeconomic Theory	https://doi.org/10.1016/j.ejpoleco.2016.07.008	https://www.sciencedirect.com/science/article/pii/B9780125540018500302	No
Journal Article		1979	The 1979 Meeting of the Population Association of America	Population Index	10.1080/00036846.2011.613768	http://www.jstor.org/stable/2735232	No
Journal Article	A. Gabor	1979	The Concept of Statistical Freedom and Its Application to Social Mobility	International Journal of Social Economics	10.1186/s12939-016-0360-6	https://doi.org/10.1108/eb013848	No
Journal Article	D. S. Freedman; A. Thornton	1979	The Long-Term Impact of Pregnancy at Marriage on the Family's Economic Circumstances	Family Planning Perspectives	10.1016/j.econlet.2010.11.046	http://www.jstor.org/stable/2134477	No
Journal Article	Z. Shariff	1979	THE PERSISTENCE OF BUREAUCRACY	Social Science Quarterly	10.1108/CAER-09-2015-0126	http://www.jstor.org/stable/42860508	No
Journal Article	R. Brenner	1979	Unemployment, Justice, and Keynes's General Theory""	Journal of Political Economy	10.1007/s12187-017-9445-z	http://www.jstor.org/stable/1831010	No
Book Section	N. Hansen	1980	1 - Rural Development Issues: An International Perspective	Rural Change and Public Policy	https://doi.org/10.1016/j.econmod.2020.12.024	https://www.sciencedirect.com/science/article/pii/B978008023109950005X	No
Book Section	G. Tyler	1980	1 - The World of Work Gets Wider and Wilder	The Future of Business–Annual Review 1980/81	https://doi.org/10.1016/j.ecosys.2011.09.002	https://www.sciencedirect.com/science/article/pii/B9780080255859500061	No
Journal Article	P. Isenman	1980	Basic needs: The case of Sri Lanka	World Development	https://doi.org/10.1016/j.ecolecon.2021.107154	https://www.sciencedirect.com/science/article/pii/0305750X80900121	No	No	Yes
Book Section	A. A. Brown; M. Tardos	1980	Chapter 10 - Transmission and Responses to External Economic Disturbances: Hungary	The Impact of International Economic Disturbances on the Soviet Union and Eastern Europe	https://doi.org/10.1016/j.ecosys.2011.04.006	https://www.sciencedirect.com/science/article/pii/B9780080251028500140	No	No	Yes
Journal Article	A. Kapteyn; F. G. Van Herwaarden	1980	Interdependent welfare functions and optimal income distribution	Journal of Public Economics	https://doi.org/10.1016/j.childyouth.2016.02.015	https://www.sciencedirect.com/science/article/pii/0047272780900341	No
Journal Article	J. E. Annable	1980	Money Wage Determination in Post Keynesian Economics	Journal of Post Keynesian Economics	10.1108/IJSE-09-2014-0178	http://www.jstor.org/stable/4537545	No
Journal Article	W. Moskoff	1980	On the Long-Run Labor Supply Curve of Married Women in the USSR	Journal of Comparative Family Studies	10.1108/07363760210444869	http://www.jstor.org/stable/41601156	No	No	Yes
Journal Article	J. M. Cohen; N. T. Uphoff	1980	Participation's place in rural development: Seeking clarity through specificity	World Development	https://doi.org/10.1016/j.ecolecon.2020.106928	https://www.sciencedirect.com/science/article/pii/0305750X8090011X	No	No	Yes
Journal Article	W. C. Peterson	1980	Power and Economic Performance	Journal of Economic Issues	10.1108/AEA-11-2019-0045	http://www.jstor.org/stable/4224969	No	No	Yes
Journal Article	G. Psacharopoulos	1980	Spending On Education In An Era Of Economic Stress: An Optimist's View	Journal of Education Finance	10.1093/esr/jct030	http://www.jstor.org/stable/40703270	No
Journal Article	W. C. Peterson	1980	STAGFLATION AND THE CRISIS OF CAPITALISM	Review of Social Economy	10.1080/1359432X.2013.805881	http://www.jstor.org/stable/29769030	No
Journal Article	A. Kapteyn; T. Wansbeek; J. Buyze	1980	The dynamics of preference formation	Journal of Economic Behavior & Organization	https://doi.org/10.1016/j.ecolecon.2005.03.003	https://www.sciencedirect.com/science/article/pii/0167268180900062	No
Journal Article	W. Fogel	1980	United States Immigration Policy and Unsanctioned Migrants	Industrial and Labor Relations Review	10.1016/S0140-6736(21)00229-4	http://www.jstor.org/stable/2522567	No
Journal Article	J. C. Hilke	1980	Voluntary Contributions and Monitoring Efforts: Revealed Preference for the Services of Religious Organizations	Journal for the Scientific Study of Religion	10.1007/s11205-021-02834-0	http://www.jstor.org/stable/1386248	No
Journal Article	E. R. Canterbery	1980	Welfare Economics and the Vita Theory	Eastern Economic Journal	10.1086/468105	http://www.jstor.org/stable/40324734	No
Book Section	N. E. Terleckyj	1981	3 - A Social Production Framework for Resource Accounting	Social Accounting Systems	https://doi.org/10.1016/j.ehb.2017.02.006	https://www.sciencedirect.com/science/article/pii/B9780123925503500096	No
Book Section	F. M. Andrews	1981	8 - Subjective Social Indicators, Objective Social Indicators, and Social Accounting Systems**I am grateful to Thomas Juster, Kenneth Land, Willard Rodgers, and Stephen Withey for helpful comments on an early draft of this paper	Social Accounting Systems	https://doi.org/10.1016/j.ehb.2019.02.006	https://www.sciencedirect.com/science/article/pii/B978012392550350014X	No
Journal Article	A. Walker	1981	COMMUNITY CARE AND THE ELDERLY IN GREAT BRITAIN: THEORY AND PRACTICE	International Journal of Health Services	10.1108/IJM-09-2017-0235	http://www.jstor.org/stable/45130978	No	No	Yes
Journal Article	W. F. van Raaij	1981	Economic psychology	Journal of Economic Psychology	https://doi.org/10.1016/j.ecolecon.2007.02.010	https://www.sciencedirect.com/science/article/pii/0167487081900027	No
Journal Article	C. R. Hill	1981	Education and earnings: A review of the evidence	Economics of Education Review	https://doi.org/10.1016/j.ecolecon.2012.10.021	https://www.sciencedirect.com/science/article/pii/0272775781900121	No
Journal Article	C. Brundenius	1981	Growth with equity: The Cuban experience (1959–1980)	World Development	https://doi.org/10.1016/j.ecolecon.2021.107257	https://www.sciencedirect.com/science/article/pii/0305750X81900218	No
Journal Article	F. Petrella	1981	Henry George the Classical Model and Technological Change:The Ignored Alternative to the Single Tax in Progress and Poverty	American Journal of Economics and Sociology		https://www.scopus.com/inward/record.uri?eid=2-s2.0-84977728190&doi=10.1111%2fj.1536-7150.1981.tb01388.x&partnerID=40&md5=1777f30eabdbc344b9ed17bb134722d8	No
Journal Article	P. Schütte	1981	Medical Manpower And The Career Structure	British Medical Journal (Clinical Research Edition)	10.1080/13504851.2020.1861193	http://www.jstor.org/stable/29502616	No
Journal Article	L. C. Solmon	1981	New Findings on the Links between College Education and Work	Higher Education	10.1086/235375	http://www.jstor.org/stable/3446428	No
Journal Article	I. Gough	1981	POVERTY IN THE UNITED KINGDOM	International Journal of Health Services	10.1108/IJM-08-2018-0283	http://www.jstor.org/stable/45130505	No	No	Yes
Journal Article	G. Doppelt	1981	Rawls' System of Justice: A Critique from the Left	Noûs	10.1016/j.ejor.2020.06.009	http://www.jstor.org/stable/2215434	No	No	Yes
Journal Article	R. H. Mnookin	1981	Review: Using Jail for Child Support Enforcement	The University of Chicago Law Review	10.1007/s11482-013-9245-7	http://www.jstor.org/stable/1599466	No
Journal Article	C. M. Schaninger	1981	Social Class Versus Income Revisited: An Empirical Investigation	Journal of Marketing Research (JMR)	https://doi.org/10.1016/0162-3095(92)90022-V	https://search.ebscohost.com/login.aspx?direct=true&db=bth&AN=5015101&site=ehost-live	No
Journal Article	R. J. Stephens	1981	Social Economics: A Budding Scientific Research Programme?	International Journal of Social Economics	10.1186/s12939-017-0566-2	https://doi.org/10.1108/eb013883	No
Journal Article	P. S. Heller	1981	Testing the Impact of Value-Added and Global Income Tax Reforms on Korean Tax Incidence in 1976: An Input-Output and Sensitivity Analysis (Détermination de l'effet des réformes fiscales (impôt général sur le revenu et taxe à la valeur ajoutée) sur la pression fiscale en Corée en 1976: analyse entréessorties et analyse de sensibilité) (Comprobación del efecto que las reformas tributarias del impue…	Staff Papers (International Monetary Fund)	10.1086/235409	http://www.jstor.org/stable/3866935	No
Journal Article		1981	The 1981 Meeting of the Population Association of America	Population Index	10.1080/00036846.2011.613768	http://www.jstor.org/stable/2735877	No
Book Section	W. K. Bryant; D. L. Bawden; W. E. Saupe	1981	The Economics of Rural Poverty—A Review of the Post-World War II_x000D_ United States and Canadian Literature	A Survey of Agricultural Economics Literature, Volume 3	10.1007/s11205-011-9818-5	http://www.jstor.org/stable/10.5749/j.ctttsq3z.4	No
Journal Article	S. Rosen	1981	The Economics of Superstars	American Economic Review	https://doi.org/10.1016/0047-2727(78)90036-1	https://search.ebscohost.com/login.aspx?direct=true&db=bth&AN=4507864&site=ehost-live	No
Journal Article	E. Ginzberg; E. Brann; D. Hiestand; M. Ostow	1981	The Expanding Physician Supply and Health Policy: The Clouded Outlook	The Milbank Memorial Fund Quarterly. Health and Society	10.1086/235372	http://www.jstor.org/stable/3349739	No
Journal Article	F. Havasi	1981	THE SIXTH FIVE-YEAR PLAN OF THE HUNGARIAN NATIONAL ECONOMY (1981-1985)	Acta Oeconomica	10.1093/esr/jcz003	http://www.jstor.org/stable/40728832	No
Journal Article	D. Vikor	1981	Toward Qualitative Economic Analysis	International Journal of Social Economics	10.1257/000282802320189375	https://doi.org/10.1108/eb013901	No
Journal Article	L. V. Dominguez; A. L. Page	1981	Use and misuse of social stratification in consumer behavior research	Journal of Business Research	https://doi.org/10.1016/j.dhjo.2022.101364	https://www.sciencedirect.com/science/article/pii/0148296381900023	No
Book Section	V. K. Oppenheimer	1982	1 - Analytical Goals and Conceptual Tools	Work and the Family	https://doi.org/10.1016/j.ejpoleco.2012.05.010	https://www.sciencedirect.com/science/article/pii/B9780125275804500070	No
Book Section	V. K. Oppenheimer	1982	4 - The First Life-Cycle Squeeze	Work and the Family	https://doi.org/10.1016/j.ejpoleco.2015.08.003	https://www.sciencedirect.com/science/article/pii/B9780125275804500100	No
Book Section	V. K. Oppenheimer	1982	5 - The Second Life-Cycle Squeeze	Work and the Family	https://doi.org/10.1016/j.ejpoleco.2015.09.003	https://www.sciencedirect.com/science/article/pii/B9780125275804500112	No
Book Section	J. R. Kesselman	1982	7 - Taxpayer Behavior and the Design of a Credit Income Tax	Income-Tested Transfer Programs	https://doi.org/10.1016/j.ehb.2014.11.004	https://www.sciencedirect.com/science/article/pii/B9780122758805500142	No
Book Section	V. K. Oppenheimer	1982	9 - Life-Cycle Squeezes and Adaptive Family Strategies	Work and the Family	https://doi.org/10.1016/j.ejpoleco.2015.12.002	https://www.sciencedirect.com/science/article/pii/B978012527580450015X	No
Journal Article	D. J. Milley; R. H. Bee	1982	A conditional logit model of collegiate major selection	Journal of Vocational Behavior	https://doi.org/10.1016/j.chieco.2008.10.010	https://www.sciencedirect.com/science/article/pii/0001879182900653	No
Journal Article	R. C. Kessler	1982	A DISAGGREGATION OF THE RELATIONSHIP BETWEEN SOCIOECONOMIC STATUS AND PSYCHOLOGICAL DISTRESS	American Sociological Review	10.3390/su13168774	https://search.ebscohost.com/login.aspx?direct=true&db=bth&AN=14753725&site=ehost-live	Yes
Journal Article		1982	Book Notes	The Economic Journal	10.1016/j.ejpoleco.2019.02.001	http://www.jstor.org/stable/2232286	No	No	Yes
Journal Article	N. Paulson	1982	Change in Family Income Position: The Effect of Wife's Labor Force Participation	Sociological Focus	10.1016/j.eap.2021.09.008	http://www.jstor.org/stable/20831231	No
Book Section	A. Cairncross; P. Sinclair	1982	Chapter 31 - Some problems of economic policy	Introduction to Economics (Sixth Edition)	https://doi.org/10.1016/j.enpol.2022.113399	https://www.sciencedirect.com/science/article/pii/B9780408710565500374	No	No	Yes
Book Section	H. Askari; J. T. Cummings; M. Glover	1982	CHAPTER 7 - Oil exporting countries	Taxation and Tax Policies in the Middle East	https://doi.org/10.1016/j.enpol.2019.04.031	https://www.sciencedirect.com/science/article/pii/B9780408108324500148	No
Journal Article	G. Psacharopoulos	1982	Earnings and education in Greece, 1960–1977	European Economic Review	https://doi.org/10.1016/j.geoforum.2012.03.003	https://www.sciencedirect.com/science/article/pii/S0014292182800688	No
Journal Article	A. Kapteyn; T. Wansbeek	1982	Empirical evidence on preference formation	Journal of Economic Psychology	https://doi.org/10.1016/j.ecolecon.2007.02.031	https://www.sciencedirect.com/science/article/pii/0167487082900319	No
Journal Article	K. S. Kim; J. A. Hanson	1982	Equitable, productive employment targets for the international development strategy	World Development	https://doi.org/10.1016/j.ecolecon.2022.107388	https://www.sciencedirect.com/science/article/pii/0305750X82900870	No
Journal Article	G. E. Henderson; M. S. Cohen	1982	Health Care in the People's Republic of China: A View from Inside the System	American Journal of Public Health	https://doi.org/10.1016/0161-8938(89)90018-5	https://search.ebscohost.com/login.aspx?direct=true&db=bth&AN=4949091&site=ehost-live	No
Journal Article	A. Mason; L. G. Martin	1982	Intergenerational Differences in Income: An Analysis of Japan	Population and Development Review	10.1080/09672560903552579	http://www.jstor.org/stable/2808114	No
Journal Article	F. W. Lipfert	1982	Mortality and air pollution - lessons from statistics	Science of The Total Environment	https://doi.org/10.1016/j.cities.2018.02.023	https://www.sciencedirect.com/science/article/pii/0048969782901334	No
Journal Article	V. P. Diejomaoh	1982	Nigerian Social Science Research Priorities for Development	Africa Spectrum	10.1086/235419	http://www.jstor.org/stable/40174063	No
Journal Article	M. Hopkins; R. Van der Hoeven	1982	Policy analysis in a socioeconomic model of basic needs applied to four countries	Journal of Policy Modeling	https://doi.org/10.1016/j.drugpo.2019.09.004	https://www.sciencedirect.com/science/article/pii/0161893882900291	No	No	Yes
Journal Article	R. A. Moffitt	1982	Postwar fertility cycles and the Easterlin hypothesis: a life-cycle approach	Res Popul Econ			No	No	Yes
Journal Article	J. Miller; H. H. Garrison	1982	Sex Roles: The Division of Labor at Home and in the Workplace	Annual Review of Sociology	10.1080/09672560903552579	http://www.jstor.org/stable/2945995	No
Journal Article	D. T. Lichter	1982	THE MIGRATION OF DUAL-WORKER FAMILIES: DOES THE WIFE'S JOB MATTER?	Social Science Quarterly	10.1108/CAER-12-2011-0161	http://www.jstor.org/stable/42861377	No
Journal Article	N. R. De	1982	Towards Morphogenetic Concept of Human Motivation	Indian Journal of Industrial Relations	10.1080/03610926.2015.1069348	http://www.jstor.org/stable/27768689	No
Journal Article	D. Clark	1982	Wages, Profits and Class Analysis: A Reply to Barbalet	Labour History	10.1080/00036849100000160	http://www.jstor.org/stable/27508522	No
Book Section	B. StrÜMpel	1983	4 - Social Policy Evaluation and the Psychology of Stagnation	Evaluating the Welfare State	https://doi.org/10.1016/j.ejpoleco.2017.08.002	https://www.sciencedirect.com/science/article/pii/B9780126579802500103	No
Journal Article	A. J. Oswald	1983	Altruism, jealousy and the theory of optimal non-linear taxation	Journal of Public Economics	https://doi.org/10.1016/j.childyouth.2017.07.006	https://www.sciencedirect.com/science/article/pii/004727278390021X	No
Journal Article	A. L. Redwood	1983	An economic-demographic approach to forecasting national and subnational birth rates	Socio-Economic Planning Sciences	https://doi.org/10.1016/j.chieco.2021.101627	https://www.sciencedirect.com/science/article/pii/0038012183900411	No
Book Section	M. B. Katz	1983	CHAPTER 1 - FAMILIES AND WELFARE: A PHILADELPHIA CASE	Poverty and Policy in American History	https://doi.org/10.1016/j.ehb.2019.100823	https://www.sciencedirect.com/science/article/pii/B9780124017627500080	No
Book Section	A. M. Costa	1983	Dynamico: A Multilevel Programming Model of World Trade and Development* *The views expressed in this study do not imply expression of any opinion whatsoever on the part of the United Nations	Contributions to Economic Analysis	https://doi.org/10.1016/j.euroecorev.2017.02.004	https://www.sciencedirect.com/science/article/pii/B9780444867186500195	No
Journal Article	J. K. Liker; G. H. Elder	1983	Economic Hardship and Marital Relations in the 1930s	American Sociological Review	10.1016/j.ecolecon.2014.10.003	http://www.jstor.org/stable/2095227	No
Journal Article	J. K. Liker; G. H. Elder Jr	1983	ECONOMIC HARDSHIP AND MARITAL RELATIONS IN THE 1930s	American Sociological Review			No
Journal Article	T. E. Weisskopf; S. Bowles; D. M. Gordon; M. N. Baily; A. Rees	1983	Hearts and Minds: A Social Model of U.S. Productivity Growth	Brookings Papers on Economic Activity	10.1016/S0167-6296(02)00101-7	http://www.jstor.org/stable/2534294	No
Journal Article	D. Fitzpatrick	1983	Irish Farming Families before the First World War	Comparative Studies in Society and History	10.1007/s11482-018-9652-x	http://www.jstor.org/stable/178656	No
Journal Article	Z. M. Berrebi; J. Silber	1983	On an absolute measure of distributional change	European Economic Review	https://doi.org/10.1016/j.chieco.2015.12.006	https://www.sciencedirect.com/science/article/pii/0014292183900788	No	No	Yes
Journal Article	W. W. Philliber; D. V. Hiller	1983	Relative Occupational Attainments of Spouses and Later Changes in Marriage and Wife's Work Experience	Journal of Marriage and Family	10.1086/235382	http://www.jstor.org/stable/351304	No
Journal Article	K. C. Land	1983	Social Indicators	Annual Review of Sociology	10.1080/10253866.2021.2007479	http://www.jstor.org/stable/2946054	No
Journal Article		1983	The 1983 Meeting of the Population Association of America	Population Index	10.1080/00036846.2012.705429	http://www.jstor.org/stable/2736597	No
Journal Article	J. B. Nugent; A. T. Fayez	1983	The Anatomy of Changes in Income Distribution and Poverty among Mexico's Economically Active Population between 1950 and 1970	The Journal of Developing Areas	10.1108/978-1-78769-981-620201005	http://www.jstor.org/stable/4191119	No
Journal Article	R. S. Mason	1983	The Economic Theory of Conspicuous Consumption	International Journal of Social Economics	10.1257/0002828041464551	https://doi.org/10.1108/eb013935	No
Journal Article	R. V. Burkhauser; J. T. Wilkinson	1983	THE EFFECT OF RETIREMENT ON INCOME DISTRIBUTION: A COMPREHENSIVE INCOME APPROACH	Review of Economics & Statistics	https://doi.org/10.1016/0049-089X(90)90016-C	https://search.ebscohost.com/login.aspx?direct=true&db=bth&AN=4645972&site=ehost-live	No
Journal Article	R. Schmalbeck	1983	The Justice of Economics: An Analysis of Wealth Maximization as a Normative Goal	Columbia Law Review	10.1007/s11205-014-0824-2	http://www.jstor.org/stable/1122106	No
Journal Article	J. Kent; H. Weisberg; B. Lamar; T. Marx	1983	Understanding the etiology of child abuse: A preliminary typology of cases	Children and Youth Services Review	https://doi.org/10.1016/j.ecolecon.2012.07.002	https://www.sciencedirect.com/science/article/pii/0190740983900166	No
Journal Article	M. Podgursky	1983	Unions and Family Income Inequality	The Journal of Human Resources	10.1007/s11482-012-9186-6	http://www.jstor.org/stable/145445	No
Journal Article	K. R. Hope	1983	Urban development and social change: a conceptual analysis of an American dilemma	Habitat International	https://doi.org/10.1016/j.ecolecon.2012.10.019	https://www.sciencedirect.com/science/article/pii/0197397583900322	No
Book Section	A. Zimbalist; H. J. Sherman	1984	8 - USSR: PLANNING FOR BALANCE	Comparing Economic Systems	https://doi.org/10.1016/j.ejpoleco.2022.102252	https://www.sciencedirect.com/science/article/pii/B9780127810508500142	No
Journal Article	R. Cooper	1984	A note on the biologic concept of race and its application in epidemiologic research	American Heart Journal	https://doi.org/10.1016/j.chieco.2012.04.004	https://www.sciencedirect.com/science/article/pii/0002870384906628	No
Journal Article	G. A. Cornia	1984	A summary and interpretation of the evidence	World Development	https://doi.org/10.1016/j.ecolind.2014.07.019	https://www.sciencedirect.com/science/article/pii/0305750X84900718	No
Journal Article	G. Carrin; J. Van Dael	1984	An empirical model of the demand for health care in Belgium	Applied Economics	https://doi.org/10.1016/0047-2727(87)90012-0	https://search.ebscohost.com/login.aspx?direct=true&db=bth&AN=4613392&site=ehost-live	No
Journal Article	P. Cammack	1984	Brazil: The Triumph of 'Savage Capitalism'	Bulletin of Latin American Research	10.1086/235371	http://www.jstor.org/stable/3338258	No	No	Yes
Journal Article	D. A. Ahlburg	1984	Commodity aspirations in Easterlin's relative income theory of fertility	Soc Biol			Yes	No	No	Don't include
Journal Article	G. McNicoll	1984	Consequences of Rapid Population Growth: An Overview and Assessment	Population and Development Review	10.1016/0014-2921(70)90022-X	http://www.jstor.org/stable/1973081	No
Journal Article	M. E. Johnston; E. S. Gibson; C. W. Terry; R. B. Haynes; D. W. Taylor; A. Gafni; J. I. Sicurella; D. L. Sackett	1984	Effects of labelling on income, work and social function among hypertensive employees	Journal of Chronic Diseases	https://doi.org/10.1016/j.chieco.2018.06.005	https://www.sciencedirect.com/science/article/pii/0021968184900250	No
Journal Article	H. J. Walberg; B. F. Strykowski; E. Rovai; S. S. Hung	1984	Exceptional Performance	Review of Educational Research	10.1007/s11205-015-0936-3	http://www.jstor.org/stable/1170399	No
Journal Article	C. Subcommittee on Executive Compensation of the Employee Benefits	1984	Executive Compensation: A Road Map for the Corporate Advisor	The Business Lawyer	10.1093/acprof:oso/9780199732739.003.0006	http://www.jstor.org/stable/40686613	No
Journal Article	L. V. Dominguez; A. L. Page	1984	Formulating a strategic portfolio of profitable retail market segments for commercial banks	Journal of Economics and Business	https://doi.org/10.1016/j.drugalcdep.2020.107895	https://www.sciencedirect.com/science/article/pii/0148619584900316	No
Journal Article	R. H. Frank	1984	Interdependent Preferences and the Competitive Wage Structure	The RAND Journal of Economics	10.1016/s0277-9536(01)00052-1	http://www.jstor.org/stable/2555522	No
Journal Article	O. Altimir	1984	Poverty, income distribution and child welfare in Latin America: A comparison of pre- and post-recession data	World Development	https://doi.org/10.1016/j.ecolecon.2022.107608	https://www.sciencedirect.com/science/article/pii/0305750X84900639	No	No	Yes
Journal Article	A. L. Hempenius	1984	Relative income position, individual and social income satisfaction, and income inequality	De Economist		https://www.scopus.com/inward/record.uri?eid=2-s2.0-34250132246&doi=10.1007%2fBF02380344&partnerID=40&md5=e0d8c926d42073f5096dbce10deda8ad	No
Book Section	K. K. Ervin	1984	THE CHALLENGE OF EQUAL ECONOMIC OPPORTUNITY	The Black Worker, Volume 8	10.1111/1468-0297.00262	http://www.jstor.org/stable/j.ctvn1tbks.5	No
Journal Article	S. A. Levitan; C. M. Johnson	1984	The Changing Work Place	The Annals of the American Academy of Political and Social Science	10.1007/s11205-013-0367-y	http://www.jstor.org/stable/1043743	No
Journal Article	M. Nektarios	1984	The Economic Foundations of Public Pensions	International Journal of Social Economics	10.1257/aer.102.6.2981	https://doi.org/10.1108/eb013955	No
Journal Article	T. Bauer; B.-K. Andrew	1984	The Second Economic Reform and Ownership Relations: Some Considerations for the Further Development of the New Economic Mechanism	Eastern European Economics	10.1108/ER-03-2017-0071	http://www.jstor.org/stable/4379685	No
Book Section	M. S. Teitelbaum	1984	The Social and Economic Context of Fertility Decline	The British Fertility Decline	10.1108/S1049-258520210000029009	http://www.jstor.org/stable/j.ctt7zvqhz.14	No
Journal Article	K. J. Clancy; M. Lou Roberts	1984	TOWARD AN OPTIMAL MARKET TARGET: A STRATEGY FOR MARKET SEGMENTATION	Journal of Consumer Marketing	10.1177/2380084420939040	https://doi.org/10.1108/eb008087	No
Journal Article	C. Winn	1985	Affirmative Action and Visible Minorities: Eight Premises in Quest of Evidence	Canadian Public Policy / Analyse de Politiques	10.1086/235388	http://www.jstor.org/stable/3550299	No
Journal Article	H. Flakierski	1985	Economic Reform & Income Distribution: A Case Study of Hungary and Poland	Eastern European Economics	10.1108/ER-05-2021-0179	http://www.jstor.org/stable/4379707	No
Journal Article	P. A. Monroe; J. C. Garand; S. J. Price	1985	Family Health Plan Choices: The Health Maintenance Organization Option	Family Relations	10.1108/IJWBR-08-2014-0035	http://www.jstor.org/stable/583759	No
Journal Article	B. J. Feyisetan	1985	FERTILITY AND FEMALE EMPLOYMENT IN LAGOS, NIGERIA	Genus	10.1080/14616696.2012.726735	http://www.jstor.org/stable/29788436	No
Journal Article	Z. M. Berrebi; J. Silber	1985	INCOME INEQUALITY INDICES AND DEPRIVATION: A GENERALIZATION	Quarterly Journal of Economics	https://doi.org/10.1016/0049-089X(86)90016-5	https://search.ebscohost.com/login.aspx?direct=true&db=bth&AN=4624729&site=ehost-live	No
Journal Article	J. C. Driver	1985	Marketing Rights: Some Planning Implications of EEC Decisions	Marketing Intelligence & Planning	10.1300/J013v17n02_01	https://doi.org/10.1108/eb045715	No
Journal Article		1985	The 1985 Meeting of the Population Association of America	Population Index	10.1080/00036846.2015.1137549	http://www.jstor.org/stable/2737439	No
Journal Article	R. H. Frank	1985	The Demand for Unobservable and Other Nonpositional Goods	The American Economic Review	10.1007/s11482-019-09805-1	http://www.jstor.org/stable/1812706	No
Book Section	G. Esping-Andersen	1985	The Political Business Cycle and Economic Policymaking	Politics against Markets	10.1108/JSBED-06-2019-0186	http://www.jstor.org/stable/j.ctt1m322zp.12	No
Journal Article	N. L. Maxwell	1985	THE RETIREMENT EXPERIENCE: PSYCHOLOGICAL AND FINANCIAL LINKAGES TO THE LABOR MARKET	Social Science Quarterly	10.1108/CCIJ-01-2021-0006	http://www.jstor.org/stable/42861851	No	No	Yes
Journal Article	J. M. Gowdy	1985	Utility Theory and Agrarian Societies	International Journal of Social Economics	10.1257/aer.103.3.591	https://doi.org/10.1108/eb013999	No
Journal Article		1986	Book Notes	The Economic Journal	10.1016/j.eneco.2018.09.003	http://www.jstor.org/stable/2233206	No	No	Yes
Book Section	D. L. Phillips	1986	Competing Views of Economic Justice_x000D_ Their Implications for Freedom and Well-Being	Toward a Just Social Order	10.1108/S1049-258520200000028007	http://www.jstor.org/stable/j.ctt7zv09n.15	No
Journal Article	M. P. Shields; R. L. Tracy	1986	Four Themes in Fertility Research	Southern Economic Journal	10.1007/s11205-013-0452-2	http://www.jstor.org/stable/1058963	No
Journal Article	A. Furnham; M. Bond	1986	Hong Kong Chinese explanations for wealth	Journal of Economic Psychology	https://doi.org/10.1016/j.ecolecon.2008.04.021	https://www.sciencedirect.com/science/article/pii/0167487086900334	No
Journal Article	C. Pugh	1986	Housing Theory and Policy	International Journal of Social Economics	10.1257/aer.20161038	https://doi.org/10.1108/eb014016	No
Journal Article	U. Patnaik	1986	Identifying the Peasant Classes-in-Themselves in Rural India: A Methodological and Empirical Exercise	Social Scientist	10.1086/235383	http://www.jstor.org/stable/3517164	No
Journal Article	I. Islam; H. Khan	1986	Income Inequality, Poverty and Socioeconomic Development in Bangladesh: An Empirical Investigation	The Bangladesh Development Studies	10.1093/geronb/gbu066	http://www.jstor.org/stable/40795247	No
Journal Article	R. W. Hodge; V. Kraus; M.-T. Cheng; D. J. Treiman	1986	Intergeneration occupational mobility and income	Social Science Research	https://doi.org/10.1016/j.cities.2018.06.022	https://www.sciencedirect.com/science/article/pii/0049089X86900165	No
Journal Article	R. E. Lane	1986	Market Justice, Political Justice	The American Political Science Review	10.1007/s41685-020-00151-x	http://www.jstor.org/stable/1958264	No
Journal Article	R. Soligo	1986	Review: [Untitled]	Southern Economic Journal	10.1007/s11205-013-0542-1	http://www.jstor.org/stable/1059455	No
Journal Article	B. A. Pescosolido; R. Mendelsohn	1986	Social Causation or Social Construction of Suicide? An Investigation into the Social Organization of Official Rates	American Sociological Review	10.1016/j.ecolecon.2015.09.021	http://www.jstor.org/stable/2095479	No
Journal Article		1986	The 1986 Meeting of the Population Association of America	Population Index	10.1086/235400	http://www.jstor.org/stable/3643635	No
Journal Article	J. C. Hood	1986	The Provider Role: Its Meaning and Measurement	Journal of Marriage and Family	10.1086/235384	http://www.jstor.org/stable/352402	No
Journal Article	U. Lele	1986	Women and Structural Transformation	Economic Development and Cultural Change	10.1007/s11205-015-0924-7	http://www.jstor.org/stable/1153847	No
Book Section	B. Johansson; G. Leonardi	1987	Chapter 4 Public facility location: A multiregional and multi-authority decision context	Handbook of Regional and Urban Economics		https://www.sciencedirect.com/science/article/pii/S1574008000800073	No
Journal Article	M. Terwey	1987	Class Position and Income Inequality: Comparing Results for the Federal Republic with Current U.S. Research	International Journal of Sociology	10.1016/j.chieco.2021.101741	http://www.jstor.org/stable/20629960	No	No	Yes
Journal Article	W. Zapf; W. Glatzer; H.-M. Mohr; R. Habich; H.-H. Noll; R. Berger-Schmitt; U. Kerber; M. Diewald; S. Breuer; E. Wiegand; K. Behaghel; B. Ebbinghaus; M. Herden; M. Woodward	1987	German Social Report	Social Indicators Research	10.1080/00036849200000136	http://www.jstor.org/stable/27520690	No
Journal Article	A. Onishi	1987	Global early warning system for displaced persons: interlinkages of environment, development, peace and human rights	Technological Forecasting and Social Change	https://doi.org/10.1016/j.childyouth.2009.05.014	https://www.sciencedirect.com/science/article/pii/0040162587900151	No
Journal Article	S. A. Sarantides	1987	International Income Inequality and per capita Income Rates of Growth: A Cross‐Section Analysis	International Journal of Social Economics	10.1257/jel.46.1.95	https://doi.org/10.1108/eb014082	No
Journal Article	J. W. Hunt	1987	Managers … A Disappearing Resource?	Journal of Management Development	10.1353/jda.2015.0130	https://doi.org/10.1108/eb051633	No
Journal Article	J. Bokemeier; R. Maurer	1987	Marital Quality and Conjugal Labor Involvement of Rural Couples	Family Relations	10.1108/IMEFM-05-2020-0223	http://www.jstor.org/stable/584494	No
Journal Article	C. Dagum	1987	Measuring the Economic Affluence Between Populations of Income Receivers	Journal of Business & Economic Statistics			No
Journal Article	T. Sheridan	1987	Planners and the Australian Labour Market 1945-1949	Labour History	10.1080/00036849100000204	http://www.jstor.org/stable/27508863	No	No	Yes
Journal Article	J. James	1987	Positional goods, conspicuous consumption and the international demonstration effect reconsidered	World Development	https://doi.org/10.1016/j.ecolind.2018.05.052	https://www.sciencedirect.com/science/article/pii/0305750X87901136	No	No	Yes
Journal Article	H. P. Young	1987	Progressive taxation and the equal sacrifice principle	Journal of Public Economics	https://doi.org/10.1016/j.childyouth.2020.105045	https://www.sciencedirect.com/science/article/pii/0047272787900120	No	No	Yes
Journal Article	R. A. Wilson	1987	Returns to entering the medical profession in the U.K	Journal of Health Economics	https://doi.org/10.1016/j.ecolecon.2009.06.003	https://www.sciencedirect.com/science/article/pii/0167629687900208	No
Book Section		1987	SAM’s Successor_x000D_ PRONAL	Food Policy in Mexico	10.1007/s11205-011-9924-4	http://www.jstor.org/stable/10.7591/j.ctvr696vk.18	No
Journal Article	J. B. McLindon	1987	Separate But Unequal: The Economic Disaster of Divorce for Women and Children	Family Law Quarterly	10.1016/S0573-8555(07)00010-7	http://www.jstor.org/stable/25739754	No
Journal Article	J. Bankman; T. Griffith	1987	Social Welfare and the Rate Structure: A New Look At Progressive Taxation	California Law Review	10.1086/235376	http://www.jstor.org/stable/3480545	No
Journal Article	H. E. Daly	1987	The economic growth debate: What some economists have learned but many have not	Journal of Environmental Economics and Management	https://doi.org/10.1016/j.cosust.2015.06.001	https://www.sciencedirect.com/science/article/pii/0095069687900258	No
Book Section	R. Vanneman; L. W. Cannon	1987	U.S. and British Workers_x000D_ Same Consciousness, Different Opportunities	The American Perception of Class	10.1108/SAMPJ-Oct-2012-0034	http://www.jstor.org/stable/j.ctv941wv0.13	No
Journal Article	D. P. Fry	1987	What human sociobiology has to offer economic anthropology and vice versa	Journal of Social and Biological Structures	https://doi.org/10.1016/j.dadr.2022.100102	https://www.sciencedirect.com/science/article/pii/0140175087900339	No
Book Section	W. Z. Hirsch	1988	11 - DISCRIMINATION LAW	Law and Economics (Second Edition)	https://doi.org/10.1016/j.ehb.2016.10.012	https://www.sciencedirect.com/science/article/pii/B9780123494818500163	No
Book Section	H. J. Nickel	1988	Agricultural Laborers in the Mexican Revolution (1910–40)_x000D_ Some Hypotheses and Facts about Participation and Restraint in the Highlands of Puebla-Tlaxcala	Riot, Rebellion, and Revolution	10.1108/S1049-258520200000028004	http://www.jstor.org/stable/j.ctt7ztqzt.16	No
Journal Article	S. Musgrave; N. Stern	1988	Alcohol: Demand and taxation under monopoly and oligopoly in South India in the 1970s	Journal of Development Economics	https://doi.org/10.1016/j.ecolecon.2016.10.022	https://www.sciencedirect.com/science/article/pii/0304387888900120	No
Journal Article	F. Stricker	1988	American Professors in the Progressive Era: Incomes, Aspirations, and Professionalism	The Journal of Interdisciplinary History	10.1016/j.chieco.2010.04.002	http://www.jstor.org/stable/204665	No
Book Section		1988	CHAPTER 1 - Introduction: Policy Modelling for Basic Needs in Ecuador	Contributions to Economic Analysis	https://doi.org/10.1016/j.euroecorev.2016.12.011	https://www.sciencedirect.com/science/article/pii/B978044470468950011X	No
Book Section	N. Birdsall	1988	Chapter 12 Economic approaches to population growth	Handbook of Development Economics		https://www.sciencedirect.com/science/article/pii/S1573447188010150	No
Journal Article	P. Johnson	1988	Conspicuous Consumption and Working-Class Culture in Late-Victorian and Edwardian Britain	Transactions of the Royal Historical Society	10.1086/235404	http://www.jstor.org/stable/3678965	No
Journal Article	W. E. Oates; R. M. Schwab	1988	Economic competition among jurisdictions: efficiency enhancing or distortion inducing?	Journal of Public Economics	https://doi.org/10.1016/j.cities.2013.04.009	https://www.sciencedirect.com/science/article/pii/0047272788900369	No
Journal Article	R. D. Burt; T. L. Vaughan; J. R. Daling	1988	Evaluating the Risks of Cesarean Section: Low Apgar Score in Repeat C-Section and Vaginal Deliveries	American Journal of Public Health	https://doi.org/10.1016/0090-5720(73)90002-8	https://search.ebscohost.com/login.aspx?direct=true&db=bth&AN=4691599&site=ehost-live	No
Journal Article	S. Connolly	1988	HOMEWORKING THROUGH NEW TECHNOLOGY: OPPORTUNITIES AND OPPOSITION — PART TWO	Industrial Management & Data Systems	10.1353/jda.2020.0014	https://doi.org/10.1108/eb057525	No
Journal Article	N. Papadopoulos; J. E. Denis	1988	INVENTORY, TAXONOMY AND ASSESSMENT OF METHODS FOR INTERNATIONAL MARKET SELECTION	International Marketing Review	10.1186/1471-2458-14-741	https://doi.org/10.1108/eb008357	No
Journal Article	B. S. Bernanke; J. Y. Campbell	1988	Is There a Corporate Debt Crisis?	Brookings Papers on Economic Activity	https://doi.org/10.1016/0277-9536(90)90286-2	https://search.ebscohost.com/login.aspx?direct=true&db=bth&AN=6913196&site=ehost-live	No
Book Section	B. Barber	1988	Justifying Justice_x000D_ John Rawls and Thin Theory	The Conquest of Politics	10.1108/S1745-3542(2012)0000008011	http://www.jstor.org/stable/j.ctv19fvz9r.6	No
Journal Article	W. Duncan Reekie	1988	Market Segmentation and Apartheid	European Journal of Marketing	10.1371/journal.pone.0234234	https://doi.org/10.1108/EUM0000000005273	No
Journal Article	T. Hoehn	1988	Measuring regional income inequalities: A centre-periphery analysis of survey data	Geoforum	https://doi.org/10.1016/j.habitatint.2022.102639	https://www.sciencedirect.com/science/article/pii/S0016718588800174	No
Journal Article	M. Friedman	1988	Money and the Stock Market	Journal of Political Economy	https://doi.org/10.1016/0166-0462(93)90029-E	https://search.ebscohost.com/login.aspx?direct=true&db=bth&AN=5199827&site=ehost-live	No
Journal Article	G. M. von Furstenberg; J.-H. Jeong	1988	Owning up to Uncertainty in Macroeconomics	The Geneva Papers on Risk and Insurance	10.1108/978-1-78973-351-820191021	http://www.jstor.org/stable/41950744	No	No	Yes
Journal Article	C. B. Scharf	1988	Social Policy and Social Conditions in the GDR	International Journal of Sociology	10.1016/j.chieco.2022.101765	http://www.jstor.org/stable/20629990	No
Journal Article	M. O. Schapiro	1988	Socio-economic effects of relative income and relative cohort size	Social Science Research	https://doi.org/10.1016/j.cities.2021.103140	https://www.sciencedirect.com/science/article/pii/0049089X88900099	No
Journal Article	A. Portes; J. Böröcz	1988	The Informal Sector under Capitalism and State Socialism: A Preliminary Comparison	Social Justice	10.1080/13511610.1996.9968491	http://www.jstor.org/stable/29766420	No
Journal Article	D. A. Verstegen; R. G. Salmon	1988	Virginia Education Finance Reform: Have Excellence and Equity Been Achieved?	Journal of Education Finance	10.1093/esr/jcy006	http://www.jstor.org/stable/40703660	No
Book Section	W. A. Scott; R. Scott	1989	3 - Environmental Stressors and Facilitators	Adaptation of Immigrants	https://doi.org/10.1016/j.ecosys.2014.06.007	https://www.sciencedirect.com/science/article/pii/B9780080372655500094	No
Journal Article	L. C. Christine; D. Y. Jones; A. Schatzkin; L. A. Brinton	1989	A Prospective Study of Reproductive, Familial, and Socioeconomic Risk Factors for Breast Cancer Using NHANES I Data	Public Health Reports (1974-)	10.1108/IJSMS-03-2021-0078	http://www.jstor.org/stable/4628579	No
Journal Article	S. Menard; D. Huizinga	1989	Age, period, and cohort size effects on self-reported alcohol, marijuana, and polydrug use: Results from the National Youth Survey	Social Science Research	https://doi.org/10.1016/j.cities.2022.104047	https://www.sciencedirect.com/science/article/pii/0049089X89900185	No
Journal Article	J. H. Yoo; W. B. Harrison	1989	Altruism in the “market” for giving and receiving: A case of higher education	Economics of Education Review	https://doi.org/10.1016/j.ecolecon.2014.07.001	https://www.sciencedirect.com/science/article/pii/0272775789900228	No
Book Section	I. Adelman; S. Robinson	1989	Chapter 19 Income distribution and development	Handbook of Development Economics		https://www.sciencedirect.com/science/article/pii/S1573447189020061	No
Journal Article	R. V. Burkhauser	1989	Economic Risks of Gender Roles: Income Loss and Life Events over the Life Course	Social Science Quarterly	10.1108/CCM-12-2013-0184	http://www.jstor.org/stable/42862522	No
Journal Article	K. E. Lommerud	1989	Educational Subsidies when Relative Income Matters	Oxford Economic Papers	10.1037/bul0000258	http://www.jstor.org/stable/2663249	Yes
Journal Article	R. D. Congleton	1989	Efficient status seeking: Externalities, and the evolution of status games	Journal of Economic Behavior & Organization	https://doi.org/10.1016/j.ecolecon.2005.03.004	https://www.sciencedirect.com/science/article/pii/0167268189900127	No
Journal Article	S. Haggblade; P. Hazell; J. Brown	1989	Farm-nonfarm linkages in rural sub-Saharan Africa	World Development	https://doi.org/10.1016/j.ecolmodel.2023.110293	https://www.sciencedirect.com/science/article/pii/0305750X89902325	No
Journal Article	R. H. Frank	1989	Frames of Reference and the Quality of Life	The American Economic Review	10.1007/s11482-021-10031-x	http://www.jstor.org/stable/1827735	No
Journal Article	J. Bradley; E. Murphy	1989	Ireland, 1992 and the Structural Funds: An Economic Perspective	Studies: An Irish Quarterly Review	10.1080/20008198.2020.1834195	http://www.jstor.org/stable/30091387	No
Journal Article	R. D. Crutchfield	1989	Labor Stratification and Violent Crime	Social Forces	10.1016/S1049-2585(04)11005-3	http://www.jstor.org/stable/2579257	No
Journal Article	B. E. Kaufman	1989	Models of Man in Industrial Relations Research	Industrial and Labor Relations Review	10.1016/S0147-9121(06)25005-2	http://www.jstor.org/stable/2523209	No
Journal Article	K.-E. Wärneryd	1989	On the psychology of saving: An essay on economic behavior	Journal of Economic Psychology	https://doi.org/10.1016/j.ecolecon.2008.05.009	https://www.sciencedirect.com/science/article/pii/016748708990041X	No	No	Yes
Journal Article	O. Stark; J. E. Taylor	1989	Relative Deprivation and International Migration	Demography	10.1016/j.chieco.2018.04.001	http://www.jstor.org/stable/2061490	No
Book Section	M. O’Higgins	1989	Social Welfare and Privatization_x000D_ The British Experience	Privatization and the Welfare State	10.1108/S1049-258520200000028011	http://www.jstor.org/stable/j.ctt7zvpzs.11	No
Journal Article	A. E. Yeldan	1989	Structural adjustment and trade in Turkey: Investigating the alternatives “beyond export-led growth”	Journal of Policy Modeling	https://doi.org/10.1016/j.eap.2018.01.002	https://www.sciencedirect.com/science/article/pii/0161893889900185	No
Journal Article		1989	The 1989 Meeting of the Population Association of America	Population Index	10.1086/235399	http://www.jstor.org/stable/3643560	No
Journal Article	N. S. Makgetla; R. B. Seidman	1989	The Applicability of Law and Economics to Policymaking in the Third World	Journal of Economic Issues	10.1108/AEDS-08-2020-0194	http://www.jstor.org/stable/4226097	No
Journal Article	M. Tåhlin	1989	The Value and Costs of Work: A Study of the Consequences of Wage Labour for the Individual	European Sociological Review	10.1108/IJSSP-05-2015-0058	http://www.jstor.org/stable/522740	No
Journal Article	C. Marsh; J. L. Alvaro	1990	A Cross-Cultural Perspective on the Social and Psychological Distress Caused by Unemployment: A Comparison of Spain and the United Kingdom	European Sociological Review	10.1108/IJSSP-01-2021-0021	http://www.jstor.org/stable/522592	No
Journal Article	S. Mahdavi	1990	A Simultaneous‐equations Model of Cross‐national Differentials in Fertility and Female Labourforce Participation Rates	Journal of Economic Studies	10.1111/roiw.12134	https://doi.org/10.1108/01443589010002995	No
Journal Article	A. McKee	1990	Allocating the Burden of Taxation Justly	International Journal of Social Economics	10.1111/sjpe.12103	https://doi.org/10.1108/03068299010002811	No
Journal Article	J. E. Kushman; C. K. Ranney	1990	An Ordered-Response Income Adequacy Model	The Journal of Consumer Affairs	10.1016/j.jebo.2020.11.008	http://www.jstor.org/stable/23859212	No
Journal Article	G. L. Carter	1990	Black Attitudes and the 1960S Black Riots: An Aggregate-Level Analysis of the Kerner Commission's 15 Cities" Data"	The Sociological Quarterly	10.1093/sf/sow042	http://www.jstor.org/stable/4120660	No
Journal Article	G. Feichtinger; E. J. Dockner	1990	Capital Accumulation, Endogenous Population Growth, and Easterlin Cycles	Journal of Population Economics	10.1016/0014-2921(71)90046-8	http://www.jstor.org/stable/20007308	No
Book Section	B. Hill	1990	CHAPTER 3 - Demand and Supply—the price mechanism in a market economy	An Introduction to Economics for Students of Agriculture (Second Edition)	https://doi.org/10.1016/j.edurev.2019.100305	https://www.sciencedirect.com/science/article/pii/B9780080374987500092	No
Journal Article	L. H. Day	1990	Consumption patterns of old people - an ecological silver lining on the ageing cloud?	Ecological Economics	https://doi.org/10.1016/j.econmod.2012.08.034	https://www.sciencedirect.com/science/article/pii/092180099090001B	No
Journal Article	W. Van Lear; S. Rothschild	1990	CORRESPONDENCE: Wage Levels and Their Effects	International Social Science Review	10.1108/978-1-78769-065-320181006	http://www.jstor.org/stable/41881947	No
Journal Article	A. R. M. Ritter	1990	DEVELOPMENT STRATEGY AND STRUCTURAL ADJUSTMENT IN CHILE, 1973-1990	Canadian Journal of Latin American and Caribbean Studies / Revue canadienne des études latino-américaines et caraïbes	10.1108/978-1-78714-479-820171018	http://www.jstor.org/stable/41799738	No
Journal Article	S. R. Tynes	1990	Educational heterogamy and marital satisfaction between spouses	Social Science Research	https://doi.org/10.1016/j.cjar.2022.100252	https://www.sciencedirect.com/science/article/pii/0049089X9090019F	No
Journal Article	W. A. Harrell	1990	Husband's masculinity, wife's power, and marital conflict	Social Behavior and Personality: An International Journal	10.1007/s00127-019-01710-0	http://ovidsp.ovid.com/ovidweb.cgi?T=JS&PAGE=reference&D=psyc3&NEWS=N&AN=1991-30207-001	No
Journal Article	J. A. Seltzer; I. Garfinkel	1990	Inequality in divorce settlements: An investigation of property settlements and child support awards	Social Science Research	https://doi.org/10.1016/j.cities.2022.104153	https://www.sciencedirect.com/science/article/pii/0049089X9090016C	No
Book Section	F. Block	1990	Labor	Postindustrial Possibilities	10.1007/s11205-006-9051-9	http://www.jstor.org/stable/10.1525/j.ctt1pp619.7	No
Journal Article	T. N. Greenstein	1990	Marital Disruption and the Employment of Married Women	Journal of Marriage and Family	10.1086/235386	http://www.jstor.org/stable/352932	No
Journal Article	J. W. Fossett; J. D. Perloff; J. A. Peterson; P. R. Kletke	1990	Medicaid in the Inner City: The Case of Maternity Care in Chicago	The Milbank Quarterly	10.1086/235373	http://www.jstor.org/stable/3350079	No
Journal Article	R. Andorka; I. Harcsa	1990	Modernization in Hungary in the Long and Short Run Measured by Social Indicators	Social Indicators Research	10.1080/00036849200000137	http://www.jstor.org/stable/27520838	No
Journal Article	K. C. Harlow	1990	Patterns of Rates of Mortality from Narcotics and Cocaine Overdose in Texas, 1976-87	Public Health Reports (1974-)	10.1108/IJSMS-16-04-2015-B005	http://www.jstor.org/stable/4628921	No	No	Yes
Journal Article	R. G. Evans; G. L. Stoddart	1990	Producing health, consuming health care	Social Science & Medicine	https://doi.org/10.1016/j.ecolecon.2015.04.012	https://www.sciencedirect.com/science/article/pii/0277953690900743	No	Yes	No	Don't include
Journal Article		1990	The 1990 Meeting of the Population Association of America	Population Index	10.1086/235401	http://www.jstor.org/stable/3644948	No
Journal Article	N. L. McKay	1990	The economic determinants of specialty choice by medical residents	Journal of Health Economics	https://doi.org/10.1016/j.ecolecon.2010.08.002	https://www.sciencedirect.com/science/article/pii/016762969090050D	No
Journal Article	R. F. White	1990	The Enforcement of Moral Obligations to Potential Fetuses: Johnson Controls vs. The United Auto Workers	Business & Professional Ethics Journal	10.1080/0376835X.2013.797227	http://www.jstor.org/stable/27800050	No
Journal Article	G. Shidlo	1990	THE HOUSING OF THE URBAN MIDDLE CLASSES IN BRAZIL	International Journal of Sociology and Social Policy	10.1186/1471-2458-3-14	https://doi.org/10.1108/eb013116	No
Book Section	E. F. Byrne	1990	The Ideology of Corporate Autonomy	Work, Inc.	10.1108/JES-04-2017-0096	http://www.jstor.org/stable/j.ctt14btcm9.13	No
Journal Article	R. Carr-Hill	1990	The measurement of inequities in health: Lessons from the British experience	Social Science & Medicine	https://doi.org/10.1016/j.ecolecon.2015.06.009	https://www.sciencedirect.com/science/article/pii/0277953690902862	No
Journal Article	M. I. Ansari	1991	A Critique of an Interdependent Welfare Function in an Islamic Society	Humanomics	10.1177/2057150X211045484	https://doi.org/10.1108/eb006116	No
Journal Article	J. de Beer	1991	Births and cohort size	Soc Biol			No
Journal Article	J. Debeer	1991	BIRTHS AND COHORT SIZE	SOCIAL BIOLOGY			No
Journal Article		1991	Book Notes	The Economic Journal	10.1016/j.euroecorev.2018.09.003	http://www.jstor.org/stable/2234466	No	No	Yes
Book Section	K. A. Knopf	1991	C	A Lexicon of Economics	https://doi.org/10.1016/j.ejpoleco.2007.05.001	https://www.sciencedirect.com/science/article/pii/B9780124169555500076	No
Book Section	A. Lockhart	1991	Conditions of Work and Career Patterns	School Teaching in Canada	10.1007/s11205-010-9718-0	http://www.jstor.org/stable/10.3138/j.ctt1287vpw.10	No
Journal Article	M. Frischer; G. Ford; R. Taylor	1991	DIFFERENTIATING THE ELDERLY: A NEW APPROACH USING AUTOMATIC INTERACTION DETECTION (AID)	International Journal of Sociology and Social Policy	10.1186/1472-6963-12-302	https://doi.org/10.1108/eb013140	No
Journal Article	J. Večerník	1991	Earnings Distribution in Czechoslovakia: Intertemporal Changes and International Comparison	European Sociological Review	10.1108/IJSSP-03-2020-0075	http://www.jstor.org/stable/522692	No
Journal Article	R. LabontÉ	1991	Econology: integrating health and sustainable development. Part One: theory and background	Health Promotion International	10.1108/IJSE-02-2019-0082	http://www.jstor.org/stable/45152060	No
Journal Article	D. Moore	1991	Entitlement and Justice Evaluations: Who Should Get More, and Why	Social Psychology Quarterly	10.1080/09538250701661764	http://www.jstor.org/stable/2786651	No
Journal Article	K. S. Falus	1991	Expertise and Loyalty - the Top-level Managers of the Economy	Aula	10.1108/03068299310025552	http://www.jstor.org/stable/41489946	No
Journal Article	T. M. Calasanti; C. A. Bailey	1991	Gender Inequality and the Division of Household Labor in the United States and Sweden: A Socialist-Feminist Approach	Social Problems	10.1108/JARHE-02-2021-0082	http://www.jstor.org/stable/800637	No
Journal Article	S. Goodman	1991	How Much Will It Cost? Every client wants to know —and every lawyer needs to learn —how to answer this question	Family Advocate	10.1016/S1057-1922(03)09003-6	http://www.jstor.org/stable/25804962	No
Journal Article	M. C. Lennon; G. A. Wasserman; R. Allen	1991	Infant care and wives’ depressive symptoms	Women and Health		https://www.scopus.com/inward/record.uri?eid=2-s2.0-0025905758&doi=10.1300%2fJ013v17n02_01&partnerID=40&md5=3f55af167c0e5b7bc5ee1eccb6461b13	No
Book Section	K. A. Knopf	1991	M	A Lexicon of Economics	https://doi.org/10.1016/j.ejpoleco.2011.11.005	https://www.sciencedirect.com/science/article/pii/B9780124169555500167	No
Journal Article	D. M. Cutler; L. F. Katz; D. Card; R. E. Hall	1991	Macroeconomic Performance and the Disadvantaged	Brookings Papers on Economic Activity	10.1016/S0193-5895(04)21007-7	http://www.jstor.org/stable/2534589	No
Journal Article	M. I. Ansari	1991	METHODOLOGICAL FOUNDATIONS OF ISLAM AS AN ETHICO‐ECONOMIC PARADIGM	Humanomics	10.1177/21501319221101857	https://doi.org/10.1108/eb006118	No
Journal Article	R. Milne; H. Molana	1991	On the effect of income and relative price on demand for health care: EC evidence	Applied Economics	https://doi.org/10.1016/0048-9697(82)90133-4	https://search.ebscohost.com/login.aspx?direct=true&db=bth&AN=4623038&site=ehost-live	No	No	Yes
Journal Article	U.-G. Gerdtham; B. Jösson	1991	Price and quantity in international comparisons of health care expenditure	Applied Economics	https://doi.org/10.1016/0047-2727(92)90024-A	https://search.ebscohost.com/login.aspx?direct=true&db=bth&AN=4619024&site=ehost-live	No	No	Yes
Journal Article	J. O. N. Elster	1991	Rationality and social norms	European Journal of Sociology / Archives Européennes de Sociologie / Europäisches Archiv für Soziologie	10.1016/j.jedc.2011.03.012	http://www.jstor.org/stable/23997545	No	No	Yes
Journal Article	E. E. Davis; M. Fine-Davis	1991	Social Indicators of Living Conditions in Ireland with European Comparisons	Social Indicators Research	10.1080/00128775.2021.1908833	http://www.jstor.org/stable/27520901	No
Journal Article	P. Murrell; M. Olson	1991	The devolution of centrally planned economies	Journal of Comparative Economics	https://doi.org/10.1016/j.dhjo.2019.02.003	https://www.sciencedirect.com/science/article/pii/014759679190088B	No
Journal Article	G. Hernes	1991	The Dilemmas of Social Democracies: The Case of Norway and Sweden	Acta Sociologica	10.1108/978-1-78973-351-820191012	http://www.jstor.org/stable/4194737	No
Journal Article	R. Blom; M. Kivinen; H. Melin; E. Rannik	1991	THE ECONOMIC SYSTEM AND THE WORK SITUATION: A COMPARISON OF FINLAND AND ESTONIA	International Sociology	10.2307/j.ctt7rn10.7	https://search.ebscohost.com/login.aspx?direct=true&db=bth&AN=11498924&site=ehost-live	No
Journal Article	R. Blom; H. Melin; M. Kivinen; E. Rannik	1991	The economic system and the work situation: A comparison of finland and estonia	International Sociology		https://www.scopus.com/inward/record.uri?eid=2-s2.0-84970348442&doi=10.1177%2f026858091006003005&partnerID=40&md5=8a6a5eb770f012e15ea841df9d8a8534	No
Journal Article	E. H. Feroz; K. Park; V. S. Pastena	1991	The Financial and Market Effects of the SEC's Accounting and Auditing Enforcement Releases	Journal of Accounting Research	10.1016/j.worlddev.2016.06.001	http://www.jstor.org/stable/2491006	No
Journal Article	Y. Peres; I. Brosch	1991	The Impact of Social and Economic Factors on the Size of Israeli Jewish Families	Journal of Comparative Family Studies	10.1108/07363760410513969	http://www.jstor.org/stable/41602164	No
Journal Article	C. Tilly	1991	Understanding Income Inequality	Sociological Forum	10.1108/JABES-09-2018-0063	http://www.jstor.org/stable/684417	No
Journal Article	K. P. Ballard; M. E. C. Everett; W. C. Everett	1991	UTILITIES AND DECOMMISSIONING COSTS: THE MEETING OF TECHNOLOGY AND SOCIETY	The Energy Journal	10.1016/j.jebo.2011.12.006	http://www.jstor.org/stable/23296946	No
Journal Article	J. L. Starkey	1991	Wives' earnings and marital instability: Another look at the independence effect	The Social Science Journal	https://doi.org/10.1016/j.econmod.2010.08.015	https://www.sciencedirect.com/science/article/pii/0362331991900272	No
Misc		1992	Annotated listing of new books	Journal of Economic Literature	https://doi.org/10.1016/B978-0-12-223850-5.50013-3	https://search.ebscohost.com/login.aspx?direct=true&db=bth&AN=9301171761&site=ehost-live	No	No	Yes
Book Section		1992	Chapter 3 - The Disability Process	Contributions to Economic Analysis	https://doi.org/10.1016/j.euroecorev.2017.05.006	https://www.sciencedirect.com/science/article/pii/B9780444894625500093	No
Book Section	T. H. Marshall; T. Bottomore	1992	Citizenship and Social Class	Citizenship and Social Class	10.1108/JHTI-02-2021-0033	http://www.jstor.org/stable/j.ctt18mvns1.5	No	No	Yes
Journal Article	M. Macdonald; R. A. Douthitt	1992	CONSUMPTION THEORIES AND CONSUMERS ASSESSMENTS OF SUBJECTIVE WELL-BEING	JOURNAL OF CONSUMER AFFAIRS			No
Journal Article	M. Macdonald; R. A. Douthitt	1992	Consumption Theories and Consumers' Assessments of Subjective Well‐Being	Journal of Consumer Affairs		https://www.scopus.com/inward/record.uri?eid=2-s2.0-21144472605&doi=10.1111%2fj.1745-6606.1992.tb00026.x&partnerID=40&md5=1eab9aa3986140b0bd8e42549bf6d59b	No
Journal Article	G. E. Weisfeld; R. J. H. Russell; C. C. Weisfeld; P. A. Wells	1992	Correlates of satisfaction in British marriages	Ethology and Sociobiology	https://doi.org/10.1016/j.eatbeh.2008.12.001	https://www.sciencedirect.com/science/article/pii/016230959290022V	No
Journal Article	Y. Amiel; F. A. Cowell	1992	Measurement of income inequality: Experimental test by questionnaire	Journal of Public Economics	https://doi.org/10.1016/j.cities.2015.07.011	https://www.sciencedirect.com/science/article/pii/004727279290003X	No
Journal Article	R. G. Wilkinson	1992	National mortality rates: the impact of inequality?	Am J Public Health			No
Journal Article	R. G. Milne; H. Molana	1992	On the effects of income and relative price on the demand for health care: the ECC evidence: a reply	Applied Economics	https://doi.org/10.1016/0047-2727(92)90003-X	https://search.ebscohost.com/login.aspx?direct=true&db=bth&AN=4617369&site=ehost-live	No	No	Yes
Journal Article	G. Karatzas	1992	On the effects of income and relative price on the demand for health care: the EEC evidence: a comment	Applied Economics	https://doi.org/10.1016/0047-2727(88)90036-9	https://search.ebscohost.com/login.aspx?direct=true&db=bth&AN=4617351&site=ehost-live	No	No	Yes
Journal Article	S. M. Livingstone; P. K. Lunt	1992	Predicting personal debt and debt repayment: Psychological, social and economic determinants	Journal of Economic Psychology	https://doi.org/10.1016/j.ecolecon.2008.05.017	https://www.sciencedirect.com/science/article/pii/016748709290055C	No	Yes	No	Don't include
Journal Article	L. Kristov; P. Lindert; R. McClelland	1992	Pressure groups and redistribution	Journal of Public Economics	https://doi.org/10.1016/j.cities.2017.04.003	https://www.sciencedirect.com/science/article/pii/004727279290024A	No	No	Yes
Journal Article	H. Lankford; J. Wyckoff	1992	Primary and secondary school choice among public and religious alternatives	Economics of Education Review	https://doi.org/10.1016/j.ecolecon.2014.09.015	https://www.sciencedirect.com/science/article/pii/027277579290040A	No	No	Yes
Journal Article	R. H. McAdams	1992	Relative Preferences	The Yale Law Journal	10.1108/JABES-11-2018-0089	http://www.jstor.org/stable/796772	No
Journal Article	M. L. Campbell; D. Sanjur	1992	Single employed mothers and preschool child nutrition —an ecological analysis	Journal of Nutrition Education	https://doi.org/10.1016/j.healthpol.2004.06.008	https://www.sciencedirect.com/science/article/pii/S0022318212806546	No
Journal Article	S. Rosenfield	1992	THE COSTS OF SHARING - WIVES EMPLOYMENT AND HUSBANDS MENTAL-HEALTH	JOURNAL OF HEALTH AND SOCIAL BEHAVIOR			No
Journal Article	S. Rosenfield	1992	The costs of sharing: wives' employment and husbands' mental health	Journal of health and social behavior		https://www.scopus.com/inward/record.uri?eid=2-s2.0-0026917225&doi=10.2307%2f2137352&partnerID=40&md5=169fd0d44551ebc3d7bc55480e3be759	No
Journal Article	J. Bauer; A. Mason	1992	THE DISTRIBUTION OF INCOME AND WEALTH IN JAPAN	Review of Income & Wealth	https://doi.org/10.1016/0167-4870(82)90031-9	https://search.ebscohost.com/login.aspx?direct=true&db=bth&AN=5760743&site=ehost-live	No
Journal Article	K. Button; M. Fleming	1992	The effects of regulatory reform on the architectural profession in the United Kingdom	International Review of Law and Economics	https://doi.org/10.1016/j.dhjo.2014.08.008	https://www.sciencedirect.com/science/article/pii/014481889290008F	No
Book Section	G. E. Schuh; A. S. P. Brandão	1992	The Theory, Empirical Evidence, and Debates on Agricultural Development Issues in Latin America_x000D_ A Selective Survey	A Survey of Agricultural Economics Literature, Volume 4	10.1007/s11205-011-9910-x	http://www.jstor.org/stable/10.5749/j.cttttgj8.7	No
Journal Article	K. A. Konrad	1992	Wealth seeking reconsidered	Journal of Economic Behavior & Organization	https://doi.org/10.1016/j.ecolecon.2006.07.026	https://www.sciencedirect.com/science/article/pii/016726819290028A	No
Journal Article	J. Zhang; B. G. Spencer	1992	Who Signs China's One-Child Certificate, and Why?	Journal of Population Economics	10.1016/0047-2727(95)01564-7	http://www.jstor.org/stable/20007372	No
Journal Article	T. Gray	1992	Women in Labor Economics Textbooks	The Journal of Economic Education	10.1007/s11205-015-0997-3	http://www.jstor.org/stable/1183312	No
Book Section	R. F. King	1993	An Asymmetric, Non-Zero-Sum Logic	Money, Time, and Politics	10.1108/S0193-230620160000019004	http://www.jstor.org/stable/j.ctt22726nw.6	No
Journal Article	L. E. Hill; J. E. Jonish	1993	An Inquiry into the Relationship between Economic Freedom and Economic Justice Economic Freedom and Economic Justice	International Journal of Social Economics	10.1111/spol.12437	https://doi.org/10.1108/03068299310044416	No
Journal Article	A. F. McKee	1993	Christian Thought and Microeconomic Theory	International Journal of Social Economics	10.1111/sjpe.12105	https://doi.org/10.1108/03068299310025552	No	No	Yes
Journal Article	J. Luis Alvaro; C. Marsh	1993	CULTURAL MEDIATION OF POLITICAL RESPONSES TO UNEMPLOYMENT: A COMPARISON OF SPAIN AND THE UK	International Journal of Sociology and Social Policy	10.1186/2193-9012-3-24	https://doi.org/10.1108/eb013171	No
Journal Article	M. Rauscher	1993	Demand for social status and the dynamics of consumer behavior	The Journal of Socio-Economics	https://doi.org/10.1016/j.econmod.2017.06.006	https://www.sciencedirect.com/science/article/pii/105353579390018G	No
Journal Article	R. J. Caballero	1993	Durable goods: An explanation for their slow adjustment	Journal of Political Economy	https://doi.org/10.1016/B978-0-12-275880-5.50014-2	https://search.ebscohost.com/login.aspx?direct=true&db=bth&AN=9306145553&site=ehost-live	No
Journal Article	J. VeČErnÍK	1993	Escaping from Socialist Paternalism: Social Policy Reform in the Czech Republic	Czech Sociological Review	10.1108/IJBM-02-2021-0077	http://www.jstor.org/stable/43945187	No
Journal Article	B. Eichengreen	1993	European Monetary Unification	Journal of Economic Literature	10.1057/s41302-020-00168-2	http://www.jstor.org/stable/2728243	No
Journal Article	W. Easterly; M. Kremer; L. Pritchett; L. H. Summers	1993	GOOD POLICY OR GOOD LUCK - COUNTRY GROWTH-PERFORMANCE AND TEMPORARY SHOCKS	JOURNAL OF MONETARY ECONOMICS			No
Journal Article	W. Easterly; M. Kremer; L. Pritchett; L. H. Summers	1993	Good policy or good luck?	Journal of Monetary Economics		https://www.scopus.com/inward/record.uri?eid=2-s2.0-8344287983&doi=10.1016%2f0304-3932%2893%2990026-C&partnerID=40&md5=211278cc6d72c0eab11a55909edc4c65	No
Journal Article	E. William; K. Michael; L. Pritchett; L. H. Summers	1993	Good policy or good luck? Country growth performance and temporary shocks	Journal of Monetary Economics	10.3389/fpsyg.2016.02012	https://search.ebscohost.com/login.aspx?direct=true&db=bth&AN=13278088&site=ehost-live	No
Journal Article	W. A. Bomberger	1993	Income, wealth, and household demand for deposits	American Economic Review	https://doi.org/10.1016/B978-0-12-374712-9.00011-0	https://search.ebscohost.com/login.aspx?direct=true&db=bth&AN=9401110171&site=ehost-live	No
Journal Article	H. Elsenhans	1993	New Tendencies in North-South Relations	Pakistan Horizon	10.1108/02621710810916303	http://www.jstor.org/stable/41393440	No
Journal Article	Y.-K. Ng; J. Wang	1993	Relative income, aspiration, environmental quality, individual and political myopia: Why may the rat-race for material growth be welfare-reducing?	Mathematical Social Sciences	https://doi.org/10.1016/j.ecolecon.2004.08.007	https://www.sciencedirect.com/science/article/pii/0165489693900087	No
Journal Article	Y. K. Ng; J. Wang	1993	Relative income, aspiration, environmental quality, individual and political myopia. Why may the rat-race for material growth be welfare-reducing?	Mathematical Social Sciences		https://www.scopus.com/inward/record.uri?eid=2-s2.0-38248999644&doi=10.1016%2f0165-4896%2893%2990008-7&partnerID=40&md5=13ce5d2489e1b9ba68377bbb2fb3d63d	No
Journal Article	Y. K. Ng; J. G. Wang	1993	RELATIVE INCOME, ASPIRATION, ENVIRONMENTAL-QUALITY, INDIVIDUAL AND POLITICAL MYOPIA - WHY MAY THE RAT-RACE FOR MATERIAL GROWTH BE WELFARE-REDUCING	MATHEMATICAL SOCIAL SCIENCES			No
Journal Article	J. H. Drèze; C. Gollier	1993	Risk sharing on the labour market and second-best wage rigidities	European Economic Review	https://doi.org/10.1016/j.chieco.2016.03.002	https://www.sciencedirect.com/science/article/pii/001429219390117S	No
Journal Article	M. C. Seeborg; K. Jaeger	1993	The impact of local labor markets on black and white family structure	The Journal of Socio-Economics	https://doi.org/10.1016/j.econmod.2017.07.024	https://www.sciencedirect.com/science/article/pii/105353579390019H	No
Journal Article	B. Ingham	1993	The meaning of development: Interactions between “new” and “old” ideas	World Development	https://doi.org/10.1016/j.econedurev.2012.09.005	https://www.sciencedirect.com/science/article/pii/0305750X9390084M	No
Journal Article	E. Bond	1993	Trade, factor mobility, and income distribution in a regional model with compensating wage differentials	Regional Science and Urban Economics	https://doi.org/10.1016/j.ecolecon.2004.10.004	https://www.sciencedirect.com/science/article/pii/016604629390029E	No
Journal Article	R. Goodland; H. Daly	1993	Why Northern income growth is not the solution to Southern poverty	Ecological Economics	https://doi.org/10.1016/j.econmod.2012.11.001	https://www.sciencedirect.com/science/article/pii/0921800993900388	No
Journal Article	H.-f. Zou	1994	‘The spirit of capitalism’ and long-run growth	European Journal of Political Economy	https://doi.org/10.1016/j.ecolecon.2011.09.007	https://www.sciencedirect.com/science/article/pii/0176268094900205	No
Journal Article	M. Horridge	1994	A computable general equilibrium model of urban transport demands	Journal of Policy Modeling	https://doi.org/10.1016/j.eap.2018.09.003	https://www.sciencedirect.com/science/article/pii/016189389490037X	No
Journal Article	J. Falkinger	1994	An Engelian model of growth and innovation with hierarchic consumer demand and unequal incomes	Ricerche Economiche	https://doi.org/10.1016/j.chieco.2018.07.006	https://www.sciencedirect.com/science/article/pii/0035505494900035	No
Journal Article	V. K. Smith; D. J. Epp; K. A. Schwabe	1994	Cross-Country Analyses Don't Estimate Health-Health Responses	Journal of Risk & Uncertainty			Yes
Journal Article	G. S. Fields	1994	Data for measuring poverty and inequality changes in the developing countries	Journal of Development Economics	https://doi.org/10.1016/j.ecolecon.2017.08.017	https://www.sciencedirect.com/science/article/pii/0304387894000077	No
Journal Article	E. W. Kane; L. Sanchez	1994	Family Status and Criticism of Gender Inequality at Home and at Work	Social Forces	10.1016/S1049-2585(07)15006-7	http://www.jstor.org/stable/2580293	No
Journal Article	M. Browning; F. Bourguignon; P.-A. Chiappori; V. Lechene	1994	Income and outcomes: A structural model of intrahousehold allocation	Journal of Political Economy			No
Conference Paper	O. Lundberg; J. Fritzell	1994	Income distribution, income change and health: On the importance of absolute and relative income for health status in Sweden	ECONOMIC CHANGE, SOCIAL WELFARE AND HEALTH IN EUROPE			No
Journal Article	O. Lundberg; J. Fritzell	1994	Income distribution, income change and health: On the importance of absolute and relative income for health status in Sweden	World Health Organization Regional Publications - European Series		https://www.scopus.com/inward/record.uri?eid=2-s2.0-0028588153&partnerID=40&md5=0fd982410be5fa42b7dc9a1933d8de99	No
Journal Article	E. Fehr; G. Kirchsteiger	1994	Insider Power, Wage Discrimination and Fairness	The Economic Journal	10.1016/j.forpol.2014.12.001	http://www.jstor.org/stable/2234632	No
Journal Article	D. Thomas	1994	Like Father, Like Son; Like Mother, Like Daughter	Journal of Human Resources	https://doi.org/10.1016/B978-0-12-405864-4.00011-9	https://search.ebscohost.com/login.aspx?direct=true&db=bth&AN=9501303974&site=ehost-live	No
Journal Article	S. Blom	1994	Marriage and Cohabitation in a Changing Society: Experience of Norwegian Men and Women Born in 1945 and 1960	European Journal of Population / Revue Européenne de Démographie	10.1016/j.appet.2020.104993	http://www.jstor.org/stable/20164687	No
Book Section	E. Eide	1994	PREVIOUS CRIMINOMETRIC STUDIES	Economics of Crime: Deterrence and the Rational Offender	10.2307/2215434	https://doi.org/10.1108/S0573-8555(1994)0000227006	No	No	Yes
Journal Article	M. C. Lennon; S. Rosenfield	1994	Relative Fairness and the Division of Housework: The Importance of Options	American Journal of Sociology	10.1080/0376835X.2014.984377	http://www.jstor.org/stable/2782078	No
Journal Article	Y.-J. Lee; W. L. Parish; R. J. Willis	1994	Sons, Daughters, and Intergenerational Support in Taiwan	American Journal of Sociology	10.1080/0376835X.2013.851020	http://www.jstor.org/stable/2781738	No
Journal Article	R. Chambers	1994	The origins and practice of participatory rural appraisal	World Development	https://doi.org/10.1016/j.econedurev.2016.02.005	https://www.sciencedirect.com/science/article/pii/0305750X94901414	No
Journal Article	P. Romito	1994	WORK AND HEALTH IN MOTHERS OF YOUNG CHILDREN	International Journal of Health Services	10.1108/IJM-12-2014-0266	http://www.jstor.org/stable/45131694	No
Book Section	R. J. Chambers	1995	400 - FINANCIAL POSITION AND ITS ELEMENTS	An Accounting Thesaurus	https://doi.org/10.1016/j.eeh.2018.11.004	https://www.sciencedirect.com/science/article/pii/B9780080425733500121	No
Journal Article	C. C. Celebucki	1995	A longitudinal study of the effects of education on decision-making and satisfaction in re-entry women's intimate relationships	Dissertation Abstracts International: Section B: The Sciences and Engineering	10.1007/s00148-010-0322-z	http://ovidsp.ovid.com/ovidweb.cgi?T=JS&PAGE=reference&D=psyc3&NEWS=N&AN=1995-95005-347	No
Journal Article	J. B. Schor	1995	A New Analytic Basis For: An Economic Critique of Consumer Society	The Newsletter of PEGS	10.1016/j.chieco.2022.101784	http://www.jstor.org/stable/20710665	No
Journal Article	G. H. Peters	1995	Agricultural economics: an educational and research agenda for nations in transition	Agricultural Economics	https://doi.org/10.1016/j.ecolecon.2011.06.027	https://www.sciencedirect.com/science/article/pii/016951509507000J	No
Journal Article	J. Sabelhaus; J. Manchester	1995	Baby Boomers and Their Parents	Journal of Human Resources	https://doi.org/10.1016/B978-0-12-411478-4.00011-4	https://search.ebscohost.com/login.aspx?direct=true&db=bth&AN=9512102193&site=ehost-live	No
Book Section	J. Strauss; D. Thomas	1995	Chapter 34 Human resources: Empirical modeling of household and family decisions	Handbook of Development Economics		https://www.sciencedirect.com/science/article/pii/S1573447105800063	No
Book Section	J. C. Murdoch	1995	Chapter 5 Military alliances: Theory and empirics	Handbook of Defense Economics		https://www.sciencedirect.com/science/article/pii/S1574001305800079	No
Journal Article	J. W. Gentry; S. Jun; P. Tansuhai	1995	Consumer acculturation processes and cultural conflict: How generalizable is a North American model for marketing globally?	Journal of Business Research	https://doi.org/10.1016/j.diabres.2013.11.008	https://www.sciencedirect.com/science/article/pii/014829639400035D	No
Book Section	S. Haggard; R. R. Kaufman	1995	Economic Reform and Democratic Consolidation	The Political Economy of Democratic Transitions	10.1108/S2043-9059(2010)0000001017	http://www.jstor.org/stable/j.ctv39x5bx.14	No
Journal Article	G. Mackie	1995	Frustration and preference change in international migration	European Journal of Sociology / Archives Européennes de Sociologie / Europäisches Archiv für Soziologie	10.1016/j.jedc.2017.10.008	http://www.jstor.org/stable/23997784	No
Journal Article	H. Dana Carol Davis; L. M. Tigges	1995	Gendering Welfare State Theory: A Cross-National Study of Women's Public Pension Quality	Gender and Society	10.1007/s13280-014-0579-7	http://www.jstor.org/stable/189600	No
Journal Article	P. P. Streeten; S. I. Cohen; M. Rashid	1995	Human Development: Means and Ends [with Comments]	The Pakistan Development Review	10.1108/01425450810888295	http://www.jstor.org/stable/41260130	No
Journal Article	R. Andorka	1995	Hungarian Society: Heritage of the Past, Problems of the Transition and Possible Future Development up to 2005	Társadalom és gazdaság Közép- és Kelet-Európában / Society and Economy in Central and Eastern Europe	10.1108/03068290910967118	http://www.jstor.org/stable/41468207	No
Journal Article	W. K. Jaeger	1995	Is sustainability optimal? Examining the differences between economists and environmentalists	Ecological Economics	https://doi.org/10.1016/j.econmod.2013.02.035	https://www.sciencedirect.com/science/article/pii/092180099500040G	No
Journal Article	R. Macdonald	1995	Long-Run Exchange Rate Modeling: A Survey of the Recent Evidence	Staff Papers (International Monetary Fund)	10.1086/235410	http://www.jstor.org/stable/3867529	No
Journal Article	M. Miyoshi	1995	Sites of Resistance in the Global Economy	boundary 2	10.1086/235365	http://www.jstor.org/stable/303662	No
Journal Article	J. J. Newbold	1995	Subjective relative income: Assessing its usefulness in the examination of privilege groups	Dissertation Abstracts International Section A: Humanities and Social Sciences	10.1007/s00148-010-0322-z	http://ovidsp.ovid.com/ovidweb.cgi?T=JS&PAGE=reference&D=psyc3&NEWS=N&AN=1995-95006-089	No
Journal Article	M. Lambkin; F. Bradley	1995	The changing consumer in Ireland	International Journal of Research in Marketing	https://doi.org/10.1016/j.ecolecon.2010.09.035	https://www.sciencedirect.com/science/article/pii/0167811695000100	No
Journal Article	F. C. Pampel; H. E. Peters	1995	The Easterlin Effect	Annual Review of Sociology	10.1016/j.eap.2022.06.004	http://www.jstor.org/stable/2083408	No
Journal Article	K. Gorlach	1995	The Peasant Issue in Contemporary Poland	Polish Sociological Review	10.1108/01437720810878905	http://www.jstor.org/stable/41274575	No
Journal Article	M. H. Schill; S. M. Wachter	1995	The Spatial Bias of Federal Housing Law and Policy: Concentrated Poverty in Urban America	University of Pennsylvania Law Review	10.1086/235369	http://www.jstor.org/stable/3312477	No
Journal Article	J. Echeverría; M. Hanrahan; R. Solórzano	1995	Valuation of non-priced amenities provided by the biological resources within the Monteverde Cloud Forest Preserve, Costa Rica	Ecological Economics	https://doi.org/10.1016/j.econmod.2014.03.019	https://www.sciencedirect.com/science/article/pii/092180099500054D	No
Journal Article	C. D. Phelps	1995	Wives' motives and fertility	Journal of Economic Behavior and Organization		https://www.scopus.com/inward/record.uri?eid=2-s2.0-0029313250&doi=10.1016%2f0167-2681%2895%2900004-C&partnerID=40&md5=0b0465b47a96e3525596d583b3c44c70	No
Journal Article	J. Breman	1995	Work and Life of the Rural Proletariat in Java's Coastal Plain	Modern Asian Studies	10.1086/235366	http://www.jstor.org/stable/312910	No
Journal Article	K. Thanawala	1996	Catholic social teaching and the changing world economic order	International Journal of Social Economics	10.1111/ssqu.12943	https://doi.org/10.1108/03068299610149426	No
Journal Article	F. C. Pampel	1996	Cohort size and age-specific suicide rates: a contingent relationship	Demography			Yes	No	No	Don't include
Journal Article	R. Connelly	1996	Comments on the Fertility/Employment Interaction	Population and Development Review	10.1080/09668136.2016.1265643	http://www.jstor.org/stable/2808015	No	No	Yes
Journal Article	F. Gardes; S. Langlois; D. Richaudeau	1996	Cross-section versus time-series income elasticities of Canadian consumption	Economics Letters	https://doi.org/10.1016/j.eclinm.2022.101305	https://www.sciencedirect.com/science/article/pii/0165176595008039	No
Journal Article	L. D. Elrod	1996	Family Law in the Fifty States 1994-95: Case Digests	Family Law Quarterly	10.1016/S0573-8555(07)00019-3	http://www.jstor.org/stable/25740063	No
Journal Article	Y.-K. Ng	1996	Happiness Surveys: Some Comparability Issues and an Exploratory Survey Based on Just Perceivable Increments	Social Indicators Research	10.1080/00220388.2012.740017	http://www.jstor.org/stable/27522914	No
Journal Article	G. J. Wedig; M. Hassan; R. L. Van Horn; M. A. Morrisey	1996	Hospital affiliation and capital structure: how will capital markets guide health care restructuring?	Journal of Public Budgeting, Accounting & Financial Management	10.2307/1926532	https://doi.org/10.1108/JPBAFM-10-03-1998-B005	No
Journal Article	C. Muntaner; P. E. Parsons	1996	INCOME, SOCIAL STRATIFICATION, CLASS, AND PRIVATE HEALTH INSURANCE: A STUDY OF THE BALTIMORE METROPOLITAN AREA	International Journal of Health Services	10.1108/IJMHSC-05-2013-0005	http://www.jstor.org/stable/45131727	No
Journal Article	J. Petras; S. Vieux	1996	Neo-Liberalism and Daily Life	Economic and Political Weekly	10.1108/IJBM-04-2018-0096	http://www.jstor.org/stable/4404594	No
Journal Article	J. Schaubroeck	1996	Pay status hierarchy and organizational attachment	Journal of Economic Psychology	https://doi.org/10.1016/j.jrurstud.2016.02.007	https://www.sciencedirect.com/science/article/pii/S0167487096000281	No	No	Yes
Journal Article	D. T. Quah	1996	Regional convergence clusters across Europe	European Economic Review	https://doi.org/10.1016/j.chieco.2016.04.001	https://www.sciencedirect.com/science/article/pii/0014292195001050	No
Journal Article	E. Satt	1996	Relative Deprivation in the Kibbutz Economy: An Exploration of the Concepts of Equality and Equity	Economica	10.1016/S0277-2833(03)11004-7	http://www.jstor.org/stable/2554810	No
Journal Article	L. Wesson	1996	Relative income, power, perceived equity and marital satisfaction in dual-career families	Dissertation Abstracts International: Section B: The Sciences and Engineering	10.1007/s00181-003-0175-3	http://ovidsp.ovid.com/ovidweb.cgi?T=JS&PAGE=reference&D=psyc3&NEWS=N&AN=1996-95013-400	No
Journal Article	E. L. Khalil	1996	Respect, admiration, aggrandizement: Adam Smith as economic psychologist	Journal of Economic Psychology	https://doi.org/10.1016/j.jrurstud.2016.01.002	https://www.sciencedirect.com/science/article/pii/S0167487096000232	No
Journal Article	A. E. Clark; A. J. Oswald	1996	Satisfaction and comparison income	Journal of Public Economics	https://doi.org/10.1016/B978-0-12-527580-4.50011-2	https://search.ebscohost.com/login.aspx?direct=true&db=bth&AN=9702101723&site=ehost-live	Yes
Journal Article	R. B. Howarth	1996	Status effects and environmental externalities	Ecological Economics	https://doi.org/10.1016/j.econmod.2015.05.007	https://www.sciencedirect.com/science/article/pii/0921800995000763	No
Journal Article	L. Golden	1996	The Economics of Worktime Length, Adjustment, and Flexibility A Synthesis of Contributions from Competing Models of the Labor Market	Review of Social Economy	10.1080/13600818.2010.551006	http://www.jstor.org/stable/29769825	No
Journal Article	U. Engfer	1996	The impact of privatization and change of social security systems upon living conditions of East German Households	Innovation: The European Journal of Social Sciences			No
Journal Article	W. Wesołowski	1996	The New Beginnings of the Entrepreneurial Classes	Polish Sociological Review	10.1108/01437720810908910	http://www.jstor.org/stable/41274605	No
Book Section	A. Wertheimer	1996	UNFAIR TRANSACTIONS	Exploitation	10.1108/S1569-3759(2011)0000093005	http://www.jstor.org/stable/j.ctv10vm173.11	No
Journal Article	M. D. R. Evans	1996	WOMEN'S LABOUR FORCE PARTICIPATION IN AUSTRALIA: RECENT RESEARCH FINDINGS	Journal of the Australian Population Association	10.1093/qje/qjv001	http://www.jstor.org/stable/41110419	No
Journal Article	Y. K. Ng	1997	A case for happiness, cardinalism, and interpersonal comparability	ECONOMIC JOURNAL			Yes
Journal Article	D. J. Macunovich; R. Easterlin	1997	A Conversation with Richard Easterlin	Journal of Population Economics	10.1016/0165-4896(93)90008-7	http://www.jstor.org/stable/20007534	No
Journal Article	M. Johnson	1997	At the Intersection of Bankruptcy and Divorce: Property Division Debts under the Bankruptcy Reform Act of 1994	Columbia Law Review	10.1007/s11205-014-0858-5	http://www.jstor.org/stable/1123448	No
Book Section	R. D. Lee	1997	Chapter 19 Population dynamics: Equilibrium, disequilibrium, and consequences of fluctuations	Handbook of Population and Family Economics		https://www.sciencedirect.com/science/article/pii/S1574003X97800116	No
Book Section	T. C. Bergstrom	1997	Chapter 2 A survey of theories of the family	Handbook of Population and Family Economics		https://www.sciencedirect.com/science/article/pii/S1574003X97800190	No
Journal Article	W. C. Peterson; F. R. Strobel; C. New	1997	Class warfare and middle class decline in America	Journal of Income Distribution	https://doi.org/10.1016/S0167-4870(96)00028-1	https://www.sciencedirect.com/science/article/pii/S0926643799800444	No	No	Yes
Journal Article	J. P. Nelson	1997	Economic and Demographic Factors in U.S. Alcohol Demand: A Growth-Accounting Analysis	Empirical Economics	https://doi.org/10.1016/0272-7757(92)90040-A	https://search.ebscohost.com/login.aspx?direct=true&db=bth&AN=6756743&site=ehost-live	No
Journal Article	A. E. Clark	1997	Job satisfaction and gender: Why are women so happy at work?	Labour Economics	https://doi.org/10.1016/S0277-9536(00)00093-9	https://www.sciencedirect.com/science/article/pii/S0927537197000109	No
Journal Article	P. Hasan; A. R. Kemal; S. M. Naseem	1997	Learning from the Past: A Fifty-year Perspective on Pakistan's Development [with Comments]	The Pakistan Development Review	10.1108/00021461311321285	http://www.jstor.org/stable/41260052	No
Journal Article	D. I. Stern	1997	Limits to substitution and irreversibility in production and consumption: A neoclassical interpretation of ecological economics	Ecological Economics	https://doi.org/10.1016/S0140-6736(22)01540-9	https://www.sciencedirect.com/science/article/pii/S0921800996001036	No
Journal Article	M. Thiede; S. Traub	1997	Mutual influences of health and poverty. Evidence from German panel data	Social Science and Medicine		https://www.scopus.com/inward/record.uri?eid=2-s2.0-0030742869&doi=10.1016%2fS0277-9536%2896%2900427-3&partnerID=40&md5=a70178171c444f21b034b97fa5f992a3	No
Journal Article	D. T. Lichter	1997	Poverty and Inequality Among Children	Annual Review of Sociology	10.1080/13504851.2020.1861193	http://www.jstor.org/stable/2952546	No	No	Yes
Journal Article	R. H. Koning; G. Ridder	1997	Rent assistance and housing demand	Journal of Public Economics	https://doi.org/10.1016/j.jbusres.2016.11.009	https://www.sciencedirect.com/science/article/pii/S0047272797000248	No
Journal Article	M. B. Fox	1997	Securities Disclosure in a Globalizing Market: Who Should Regulate Whom	Michigan Law Review	10.1007/s11205-020-02372-1	http://www.jstor.org/stable/1290126	No
Book Section	M. G. Asher; P. Sock Yong	1997	Singapore's Central Provident Fund System: Implications for Saving, Public Housing, and Social Protection	Government for the Future	10.2307/2231605	https://doi.org/10.1108/S0573-8555(1997)0000238013	No
Journal Article	S. R. Wikström	1997	The changing consumer in Sweden	International Journal of Research in Marketing	https://doi.org/10.1016/j.labeco.2014.06.008	https://www.sciencedirect.com/science/article/pii/S0167811697000086	No
Journal Article	M. Blos; P. A. Fischer; T. Straubhaar	1997	The impact of migration policy on the labour market performance of migrants: a comparative case study	New community			No
Journal Article	A. Berry	1997	The Income Distribution Threat in Latin America	Latin American Research Review	10.1016/j.worlddev.2020.105251	http://www.jstor.org/stable/2503865	No
Journal Article	R. A. Easterlin	1997	The Story of a Reluctant Economist	The American Economist	10.1016/S0277-9536(97)10081-8	http://www.jstor.org/stable/25604103	No
Journal Article	K. S. Strumpf	1998	A predictive index for the flypaper effect	Journal of Public Economics	https://doi.org/10.1016/j.jbusres.2017.05.027	https://www.sciencedirect.com/science/article/pii/S0047272798000085	No
Journal Article	P. J. Byrne; O. Capps; A. Saha	1998	Analysis of quick-serve, mid-scale, and up-scale food away from home expenditures	The International Food and Agribusiness Management Review		https://www.sciencedirect.com/science/article/pii/S1096750899800287	No
Journal Article	H. S. Kahn; L. M. Tatham; E. R. Pamuk; C. W. Heath	1998	Are geographic regions with high income inequality associated with risk of abdominal weight gain?	Social Science & Medicine	https://doi.org/10.1016/j.socscimed.2015.09.012	https://www.sciencedirect.com/science/article/pii/S0277953697100818	No	No	Yes
Journal Article	H. S. Kahn; L. M. Tatham; E. R. Pamuk; C. W. Heath Jr	1998	Are geographic regions with high income inequality associated with risk of abdominal weight gain?	Social Science and Medicine		https://www.scopus.com/inward/record.uri?eid=2-s2.0-0031805057&doi=10.1016%2fS0277-9536%2897%2910081-8&partnerID=40&md5=eacb5479bf89b8a4622a6cb1172ef702	No
Journal Article	P. Manga	1998	AVOIDING FUNDAMENTAL REFORM: CURRENT COST CONTAINMENT STRATEGIES IN CANADA	Journal of Health and Human Services Administration	10.1016/S1049-2585(03)10004-X	http://www.jstor.org/stable/25780915	No	No	Yes
Journal Article	J. Lintott	1998	Beyond the economics of more: the place of consumption in ecological economics	Ecological Economics	https://doi.org/10.1016/S0165-1765(97)00260-7	https://www.sciencedirect.com/science/article/pii/S0921800997000426	Yes
Journal Article	Y. Liu; K. Rao; J. Fei	1998	Economic transition and health transition: comparing China and Russia	Health Policy	https://doi.org/10.1016/j.landusepol.2019.04.037	https://www.sciencedirect.com/science/article/pii/S0168851098000104	No
Journal Article	D. J. Macunovich	1998	Fertility and the Easterlin Hypothesis: An Assessment of the Literature	Journal of Population Economics	10.1016/0165-4896(93)90008-7	http://www.jstor.org/stable/20007569	No
Journal Article	R. C. Lowry; J. E. Alt; K. E. Ferree	1998	Fiscal Policy Outcomes and Electoral Accountability in American States	The American Political Science Review	10.1016/S1479-3520(06)10007-0	http://www.jstor.org/stable/2586302	No
Journal Article	D. de la Croix	1998	Growth and the relativity of satisfaction	Mathematical Social Sciences	https://doi.org/10.1016/j.jebo.2022.10.047	https://www.sciencedirect.com/science/article/pii/S0165489698000092	No
Journal Article	S. J. Solnick; D. Hemenway	1998	Is more always better?: A survey on positional concerns	Journal of Economic Behavior & Organization	https://doi.org/10.1016/j.jpolmod.2016.03.008	https://www.sciencedirect.com/science/article/pii/S0167268198000894	No
Journal Article	V. Navarro	1998	NEOLIBERALISM, GLOBALIZATION," UNEMPLOYMENT, INEQUALITIES, AND THE WELFARE STATE"	International Journal of Health Services	10.1108/IJOTB-07-2019-0090	http://www.jstor.org/stable/45131770	No
Journal Article	T. Mitra; E. A. Ok; L. Koçkesen	1998	Popular support for progressive taxation and the relative income hypothesis	Economics Letters	https://doi.org/10.1016/j.jebo.2022.04.003	https://www.sciencedirect.com/science/article/pii/S0165176597002607	No	No	Yes
Journal Article	R. Bennett	1998	Queues, customer characteristics and policies for managing waiting‐lines in supermarkets	International Journal of Retail & Distribution Management	10.1136/bmjopen-2021-054367	https://doi.org/10.1108/09590559810206498	No	No	Yes
Journal Article	I. Woittiez; A. Kapteyn	1998	Social interactions and habit formation in a model of female labour supply	Journal of Public Economics	https://doi.org/10.1016/j.jbusres.2018.06.017	https://www.sciencedirect.com/science/article/pii/S0047272798000218	No
Journal Article	M. Israel; M. Seeborg	1998	The impact of youth characteristics and experiences on transitions out of poverty	The Journal of Socio-Economics	https://dx.doi.org/10.1186/s12939-016-0360-6	https://www.sciencedirect.com/science/article/pii/S1053535799800067	No
Journal Article	F. Rivest; P. Bosse	1999	Access to physician services in Quebec: Relative influence of household income and area of	Canadian Public Policy	https://doi.org/10.1016/0001-4575(69)90006-2	https://search.ebscohost.com/login.aspx?direct=true&db=bth&AN=2733471&site=ehost-live	No
Journal Article	A. E. Clark	1999	Are wages habit-forming? evidence from micro data	Journal of Economic Behavior & Organization	https://doi.org/10.1016/j.jpolmod.2019.07.003	https://www.sciencedirect.com/science/article/pii/S0167268199000311	Yes
Journal Article	M. Adas	1999	Book Reviews	The Journal of Modern History	10.1007/s10818-009-9072-y	http://www.jstor.org/stable/10.1086/235364	No
Journal Article	J. Agnew	1999	Book Reviews	The Journal of Modern History	10.1007/s10834-015-9446-3	http://www.jstor.org/stable/10.1086/235365	No
Journal Article	R. P. Hsia; x; Chia	1999	Book Reviews	The Journal of Modern History	10.1007/s10834-019-09636-0	http://www.jstor.org/stable/10.1086/235366	No
Journal Article	J. P. Spielman	1999	Book Reviews	The Journal of Modern History	10.1007/s10887-014-9106-8	http://www.jstor.org/stable/10.1086/235367	No
Journal Article	D. A. Harter	1999	Book Reviews	The Journal of Modern History	10.1007/s10888-007-9072-x	http://www.jstor.org/stable/10.1086/235368	No
Journal Article	M. Olin	1999	Book Reviews	The Journal of Modern History	10.1007/s10888-008-9076-1	http://www.jstor.org/stable/10.1086/235369	No
Journal Article	J. Sumida	1999	Book Reviews	The Journal of Modern History	10.1007/s10888-012-9222-7	http://www.jstor.org/stable/10.1086/235370	No
Journal Article	J. Lawrence	1999	Book Reviews	The Journal of Modern History	10.1007/s10888-021-09507-5	http://www.jstor.org/stable/10.1086/235371	No
Journal Article	M. Zell	1999	Book Reviews	The Journal of Modern History	10.1007/s10899-022-10165-z	http://www.jstor.org/stable/10.1086/235372	No
Journal Article	M. S. Zook	1999	Book Reviews	The Journal of Modern History	10.1007/s10902-009-9179-9	http://www.jstor.org/stable/10.1086/235373	No
Journal Article	J. Black	1999	Book Reviews	The Journal of Modern History	10.1007/s10902-010-9189-7	http://www.jstor.org/stable/10.1086/235374	No
Journal Article	T. Webster	1999	Book Reviews	The Journal of Modern History	10.1007/s10902-010-9190-1	http://www.jstor.org/stable/10.1086/235375	No
Journal Article	W. R. Ward	1999	Book Reviews	The Journal of Modern History	10.1007/s10902-012-9337-3	http://www.jstor.org/stable/10.1086/235376	No
Journal Article	K. Calkins	1999	Book Reviews	The Journal of Modern History	10.1007/s10902-012-9396-5	http://www.jstor.org/stable/10.1086/235377	No
Journal Article	D. Little	1999	Book Reviews	The Journal of Modern History	10.1007/s10902-013-9434-y	http://www.jstor.org/stable/10.1086/235378	No
Journal Article	A. Sharp	1999	Book Reviews	The Journal of Modern History	10.1007/s10902-013-9439-6	http://www.jstor.org/stable/10.1086/235379	No
Journal Article	J. Charmley	1999	Book Reviews	The Journal of Modern History	10.1007/s10902-013-9465-4	http://www.jstor.org/stable/10.1086/235380	No
Journal Article	C. Tilly	1999	Book Reviews	The Journal of Modern History	10.1007/s10902-013-9466-3	http://www.jstor.org/stable/10.1086/235381	No
Journal Article	G. Galbraith	1999	Book Reviews	The Journal of Modern History	10.1007/s10902-013-9468-1	http://www.jstor.org/stable/10.1086/235382	No
Journal Article	D. Ganz	1999	Book Reviews	The Journal of Modern History	10.1007/s10902-014-9554-z	http://www.jstor.org/stable/10.1086/235383	No
Journal Article	A. Forrest	1999	Book Reviews	The Journal of Modern History	10.1007/s10902-014-9562-z	http://www.jstor.org/stable/10.1086/235384	No
Journal Article	J. M. Smith	1999	Book Reviews	The Journal of Modern History	10.1007/s10902-014-9568-6	http://www.jstor.org/stable/10.1086/235385	No
Journal Article	G. Kates	1999	Book Reviews	The Journal of Modern History	10.1007/s10902-015-9641-9	http://www.jstor.org/stable/10.1086/235386	No
Journal Article	L. Dubois	1999	Book Reviews	The Journal of Modern History	10.1007/s10902-015-9655-3	http://www.jstor.org/stable/10.1086/235387	No
Journal Article	D. P. Jordan	1999	Book Reviews	The Journal of Modern History	10.1007/s10902-015-9691-z	http://www.jstor.org/stable/10.1086/235388	No
Journal Article	O. Zunz	1999	Book Reviews	The Journal of Modern History	10.1007/s10902-015-9702-0	http://www.jstor.org/stable/10.1086/235389	No
Journal Article	H. Clayson	1999	Book Reviews	The Journal of Modern History	10.1007/s10902-016-9724-2	http://www.jstor.org/stable/10.1086/235390	No
Journal Article	M. L. Stewart	1999	Book Reviews	The Journal of Modern History	10.1007/s10902-016-9757-6	http://www.jstor.org/stable/10.1086/235391	No
Journal Article	P. Jankowski	1999	Book Reviews	The Journal of Modern History	10.1007/s10902-016-9768-3	http://www.jstor.org/stable/10.1086/235392	No
Journal Article	Simon; x; P. Nahum	1999	Book Reviews	The Journal of Modern History	10.1007/s10902-016-9774-5	http://www.jstor.org/stable/10.1086/235393	No
Journal Article	F. Cooper	1999	Book Reviews	The Journal of Modern History	10.1007/s10902-016-9828-8	http://www.jstor.org/stable/10.1086/235394	No
Journal Article	L. Wils	1999	Book Reviews	The Journal of Modern History	10.1007/s10902-017-9906-6	http://www.jstor.org/stable/10.1086/235395	No
Journal Article	R. Strohm	1999	Book Reviews	The Journal of Modern History	10.1007/s10902-017-9913-7	http://www.jstor.org/stable/10.1086/235396	No
Journal Article	F. J. McGinness	1999	Book Reviews	The Journal of Modern History	10.1007/s10902-017-9950-2	http://www.jstor.org/stable/10.1086/235397	No
Journal Article	J. Cruz	1999	Book Reviews	The Journal of Modern History	10.1007/s10902-018-9986-y	http://www.jstor.org/stable/10.1086/235398	No
Journal Article	D. Michman	1999	Book Reviews	The Journal of Modern History	10.1007/s10902-018-9991-1	http://www.jstor.org/stable/10.1086/235399	No
Journal Article	J. Cracraft	1999	Book Reviews	The Journal of Modern History	10.1007/s10902-019-00111-z	http://www.jstor.org/stable/10.1086/235400	No
Journal Article	T. M. Safley	1999	Book Reviews	The Journal of Modern History	10.1007/s10902-019-00161-3	http://www.jstor.org/stable/10.1086/235401	No
Journal Article	R. C. Head	1999	Book Reviews	The Journal of Modern History	10.1007/s10902-019-00179-7	http://www.jstor.org/stable/10.1086/235402	No
Journal Article	T. Scott	1999	Book Reviews	The Journal of Modern History	10.1007/s10902-019-00210-x	http://www.jstor.org/stable/10.1086/235403	No
Journal Article	C. E. McClelland	1999	Book Reviews	The Journal of Modern History	10.1007/s10902-020-00237-5	http://www.jstor.org/stable/10.1086/235404	No
Journal Article	V. L. Lidtke	1999	Book Reviews	The Journal of Modern History	10.1007/s10902-020-00239-3	http://www.jstor.org/stable/10.1086/235405	No
Journal Article	R. J. Ross	1999	Book Reviews	The Journal of Modern History	10.1007/s10902-020-00240-w	http://www.jstor.org/stable/10.1086/235406	No
Journal Article	D. Orlow	1999	Book Reviews	The Journal of Modern History	10.1007/s10902-020-00254-4	http://www.jstor.org/stable/10.1086/235407	No
Journal Article	B. Fairbairn	1999	Book Reviews	The Journal of Modern History	10.1007/s10902-020-00254-4	http://www.jstor.org/stable/10.1086/235408	No
Journal Article	McFarland; x; B. Icke	1999	Book Reviews	The Journal of Modern History	10.1007/s10902-020-00257-1	http://www.jstor.org/stable/10.1086/235409	No
Journal Article	D. J. Diephouse	1999	Book Reviews	The Journal of Modern History	10.1007/s10902-020-00269-x	http://www.jstor.org/stable/10.1086/235410	No
Journal Article	P. Betts	1999	Book Reviews	The Journal of Modern History	10.1007/s10902-021-00364-7	http://www.jstor.org/stable/10.1086/235411	No
Journal Article	S. Wank	1999	Book Reviews	The Journal of Modern History	10.1007/s10902-021-00397-y	http://www.jstor.org/stable/10.1086/235412	No
Journal Article	W. L. Blackwood	1999	Book Reviews	The Journal of Modern History	10.1007/s10902-021-00443-9	http://www.jstor.org/stable/10.1086/235413	No
Journal Article	D. F. Good	1999	Book Reviews	The Journal of Modern History	10.1007/s10902-021-00445-7	http://www.jstor.org/stable/10.1086/235414	No
Journal Article	A. Cross	1999	Book Reviews	The Journal of Modern History	10.1007/s10902-021-00453-7	http://www.jstor.org/stable/10.1086/235415	No
Journal Article	S. Monas	1999	Book Reviews	The Journal of Modern History	10.1007/s10902-022-00555-w	http://www.jstor.org/stable/10.1086/235416	No
Journal Article	J. Bushnell	1999	Book Reviews	The Journal of Modern History	10.1007/s10902-022-00567-6	http://www.jstor.org/stable/10.1086/235417	No
Journal Article	L. McReynolds	1999	Book Reviews	The Journal of Modern History	10.1007/s10902-022-00599-y	http://www.jstor.org/stable/10.1086/235418	No
Journal Article	J. Burbank	1999	Book Reviews	The Journal of Modern History	10.1007/s10902-023-00623-9	http://www.jstor.org/stable/10.1086/235419	No
Journal Article	F. Wcislo	1999	Book Reviews	The Journal of Modern History	10.1007/s10903-017-0625-1	http://www.jstor.org/stable/10.1086/235420	No
Journal Article	W. B. Lincoln	1999	Book Reviews	The Journal of Modern History	10.1007/s11116-017-9848-1	http://www.jstor.org/stable/10.1086/235421	No
Journal Article	C. Kelly	1999	Book Reviews	The Journal of Modern History	10.1007/s11135-014-0038-3	http://www.jstor.org/stable/10.1086/235422	No
Journal Article	M. J. Payne	1999	Book Reviews	The Journal of Modern History	10.1007/s11135-015-0185-1	http://www.jstor.org/stable/10.1086/235423	No
Book Section	R. Gibbons; M. Waldman	1999	Chapter 36 Careers in organizations: Theory and evidence	Handbook of Labor Economics		https://www.sciencedirect.com/science/article/pii/S1573446399300225	No
Book Section	J. G. Altonji; R. M. Blank	1999	Chapter 48 Race and gender in the labor market	Handbook of Labor Economics		https://www.sciencedirect.com/science/article/pii/S1573446399300390	No
Journal Article	J. HorvÁTh	1999	COMMENTS ON SÁNDOR HORVÁTH: ECONOMIC MODELLING OF CREATIVE BEHAVIOUR	Társadalom és gazdaság Közép- és Kelet-Európában / Society and Economy in Central and Eastern Europe	10.1108/03068291211188848	http://www.jstor.org/stable/41468449	No	No	Yes
Journal Article	J. C. Ascough Ii; D. L. Hoag; W. M. Frasier; G. S. McMaster	1999	Computer use in agriculture: an analysis of Great Plains producers	Computers and Electronics in Agriculture	https://doi.org/10.1016/j.labeco.2018.02.007	https://www.sciencedirect.com/science/article/pii/S0168169999000447	No
Journal Article	T. Chiang	1999	Economic transition and changing relation between income inequality and mortality in Taiwan: regression analysis	Bmj			No
Journal Article	B. E. Kaufman	1999	Expanding the Behavioral Foundations of Labor Economics	Industrial and Labor Relations Review	10.1016/S0167-4870(02)00173-3	http://www.jstor.org/stable/2525140	No
Journal Article	R. T. Riphahn	1999	Income and Employment Effects of Health Shocks a Test Case for the German Welfare State	Journal of Population Economics	10.1016/0167-2681(95)00004-C	http://www.jstor.org/stable/20007636	No
Journal Article	I. Kawachi; B. P. Kennedy	1999	Income inequality and health: pathways and mechanisms	Health Serv Res			Yes
Journal Article	C. Muntaner; J. Lynch	1999	INCOME INEQUALITY, SOCIAL COHESION, AND CLASS RELATIONS: A CRITIQUE OF WILKINSON'S NEO-DURKHEIMIAN RESEARCH PROGRAM	International Journal of Health Services	10.1108/IJPH-08-2016-0038	http://www.jstor.org/stable/45131788	No
Journal Article	B. B. Torrey; T. M. Smeeding; D. Bailey	1999	Income Transitions in Central European Households	Economic Development and Cultural Change	10.1007/s11150-020-09487-x	http://www.jstor.org/stable/10.1086/452400	No
Journal Article	G. N. Marks; N. Fleming	1999	Influences and Consequences of Well-Being among Australian Young People: 1980-1995	Social Indicators Research	10.1080/0022038042000218125	http://www.jstor.org/stable/27522374	No
Book Section	R. Andorka; I. Harcsa	1999	LONG-TERM MODERNIZATION OF HUNGARIAN SOCIETY	A Society Transformed	10.1007/s11205-012-0151-4	http://www.jstor.org/stable/10.7829/j.ctv280b84c.8	No
Journal Article	M. C. Brown	1999	Policy-induced changes in Maori mortality patterns in the New Zealand economic reform period	Health Economics		https://www.scopus.com/inward/record.uri?eid=2-s2.0-0032895793&doi=10.1002%2f%28SICI%291099-1050%28199903%298%3a2%3c127%3a%3aAID-HEC407%3e3.0.CO%3b2-V&partnerID=40&md5=e7d065287d30c6ec36ed3d23a1436e19	No	No	Yes
Journal Article	J. K. Boyce; A. R. Klemer; P. H. Templet; C. E. Willis	1999	Power distribution, the environment, and public health: A state-level analysis	Ecological Economics	https://doi.org/10.1016/S0165-4896(98)00009-2	https://www.sciencedirect.com/science/article/pii/S0921800998000561	No	No	Yes
Journal Article	M. Knell	1999	Social Comparisons, Inequality, and Growth	Journal of Institutional and Theoretical Economics (JITE) / Zeitschrift für die gesamte Staatswissenschaft	10.1093/eurpub/cky110	http://www.jstor.org/stable/40752162	No
Journal Article	H. B. Neil	1999	Taxes, Saving, and Macroeconomics	Journal of Economic Issues	10.1108/AJEMS-03-2019-0120	http://www.jstor.org/stable/4227414	No
Journal Article	P. Berg	1999	The Effects of High Performance Work Practices on Job Satisfaction in the United States Steel Industry	Relations Industrielles / Industrial Relations	10.1016/j.jdeveco.2007.08.001	http://www.jstor.org/stable/23077360	No
Journal Article	S. Carolynne	1999	The Right to the Highest Attainable Standard of Health: Public Health's Opportunity to Reframe a Human Rights Debate in the United States	Health and Human Rights	10.1093/acprof:oso/9780198567523.003.0018	http://www.jstor.org/stable/4065170	No	No	Yes
Journal Article	D. J. Macunovich	1999	The Role of Relative Cohort Size and Relative Income in the Demographic Transition	Population and Environment	10.1080/00036846.2019.1613512	http://www.jstor.org/stable/27503696	No	No	Yes
Journal Article	N. Daniels; B. P. Kennedy; I. Kawachi	1999	Why Justice Is Good for Our Health: The Social Determinants of Health Inequalities	Daedalus	10.1016/B978-0-444-70468-9.50011-X	http://www.jstor.org/stable/20027594	No
Journal Article	I. V. McKeehan	2000	A multilevel city health profile of Moscow	Social Science & Medicine	https://doi.org/10.1016/j.socec.2007.06.005	https://www.sciencedirect.com/science/article/pii/S0277953600000939	No
Book Section		2000	Appendix II: Price policies of oligopolistic companies: The larger dynamic	Twentieth-Century Economics	10.1111/j.1468-2354.2010.00611.x	https://doi.org/10.1016/S0743-4154(00)18009-5	No
Journal Article	P. Bowles	2000	Assessing the Impact of Proposed Bank Mergers on Rural Communities: A Case Study of British Columbia	Social Indicators Research	10.1080/00220380903012763	http://www.jstor.org/stable/27522471	No
Book Section	J. S. Flemming; J. Micklewright	2000	Chapter 14 Income distribution, economic systems and transition	Handbook of Income Distribution		https://www.sciencedirect.com/science/article/pii/S1574005600800172	No
Journal Article	C. R. Sunstein	2000	Cognition And Cost&#x2010;Benefit Analysis	The Journal of Legal Studies	10.1007/s11150-021-09589-0	http://www.jstor.org/stable/10.1086/468105	No	No	Yes
Journal Article	A. Kroska	2000	Conceptualizing and Measuring Gender Ideology as an Identity	Gender and Society	10.1007/s13524-012-0115-y	http://www.jstor.org/stable/190134	No
Journal Article	D. Sally	2000	Confronting the Sirens: Rational Behavior in the Face of Changing Preferences	Journal of Institutional and Theoretical Economics (JITE) / Zeitschrift für die gesamte Staatswissenschaft	10.1093/geronb/gbu066	http://www.jstor.org/stable/40752238	No
Journal Article	W. B. Beyers; P. B. Nelson	2000	Contemporary development forces in the nonmetropolitan west: new insights from rapidly growing communities	Journal of Rural Studies	https://doi.org/10.1016/j.worlddev.2004.06.013	https://www.sciencedirect.com/science/article/pii/S0743016700000176	No
Journal Article	A. Ferreira	2000	Convergence in Brazil: recent trend and long-run prospects	Applied Economics	https://doi.org/10.1016/0014-2921(95)00105-0	https://search.ebscohost.com/login.aspx?direct=true&db=bth&AN=3235057&site=ehost-live	No
Journal Article	I. M. Ellman	2000	Divorce Rates, Marriage Rates, and the Problematic Persistence of Traditional Marital Roles	Family Law Quarterly	10.1016/S0573-8555(07)81009-1	http://www.jstor.org/stable/25740255	No
Journal Article	J. Vahtera; M. Kivimäki; J. Pentti; T. Theorell	2000	Effect of Change in the Psychosocial Work Environment on Sickness Absence: A Seven Year Follow up of Initially Healthy Employees	Journal of Epidemiology and Community Health (1979-)	10.1016/s0277-9536(01)00053-3	http://www.jstor.org/stable/25569227	No
Journal Article	G. E. Bolton; A. Ockenfels	2000	ERC: A Theory of Equity, Reciprocity, and Competition	The American Economic Review	10.1007/s11205-015-0948-z	http://www.jstor.org/stable/117286	No
Book Section	R. Beaujot	2000	Fertility	Earning and Caring in Canadian Families	10.1007/s11205-010-9635-2	http://www.jstor.org/stable/10.3138/9781442602540.11	No
Book Section	S. Gal; G. Kligman	2000	Forms of States, Forms of “Family”	The Politics of Gender after Socialism	10.1108/S1049-258520150000023001	http://www.jstor.org/stable/j.ctt7rn10.7	No
Journal Article	G. Bramley; M. Evans	2000	Getting the Smaller Picture: Small-Area Analysis of Public Expenditure Incidence and Deprivation in Three English Cities	Fiscal Studies	10.1016/j.joep.2008.06.004	http://www.jstor.org/stable/24437418	No
Journal Article	A. Wagstaff; E. van Doorslaer	2000	Income inequality and health: what does the literature tell us?	Annu Rev Public Health			No
Journal Article	S. Stymne; T. Jackson	2000	Intra-generational equity and sustainable welfare: a time series analysis for the UK and Sweden	Ecological Economics	https://doi.org/10.1016/S0167-2681(02)00026-4	https://www.sciencedirect.com/science/article/pii/S0921800999001445	Yes
Journal Article	C. Saraceno	2000	Italian Families Under Economic Stress: The Impact of Social Policies	LABOUR: Review of Labour Economics & Industrial Relations	https://doi.org/10.1016/0148-2963(81)90002-3	https://search.ebscohost.com/login.aspx?direct=true&db=bth&AN=4889901&site=ehost-live	No
Journal Article	S. Grasmuck; R. Espinal	2000	Market Success or Female Autonomy? Income, Ideology, and Empowerment among Microentrepreneurs in the Dominican Republic	Gender and Society	10.1007/s13524-012-0115-y	http://www.jstor.org/stable/190273	No
Journal Article	E. A. Ok; L. Koçkesen	2000	Negatively interdependent preferences	Social Choice and Welfare	10.1093/pubmed/fdy123	http://www.jstor.org/stable/41106374	No
Journal Article	E. A. Ok; L. Kockesen	2000	Negatively interdependent preferences	SOCIAL CHOICE AND WELFARE			No
Journal Article	P. Sunley	2000	Pension Exclusion in Grey Capitalism: Mapping the Pensions Gap in Britain	Transactions of the Institute of British Geographers	10.1108/JABES-01-2021-0009	http://www.jstor.org/stable/623284	No	No	Yes
Journal Article	T. Addabbo; M. Baldini	2000	Poverty dynamics and social transfers in Italy in the early 1990s	International Journal of Manpower	10.1111/jere.12090	https://doi.org/10.1108/01437720010336102	No	No	Yes
Journal Article	M. S. Kopp; Á. Skrabski; S. Szedmák	2000	Psychosocial risk factors, inequality and self-rated morbidity in a changing society	Social Science & Medicine	https://doi.org/10.1016/j.socec.2007.08.005	https://www.sciencedirect.com/science/article/pii/S0277953600000976	No	No	Yes
Journal Article	D. J. Macunovich	2000	Relative Cohort Size: Source of a Unifying Theory of Global Fertility Transition?	Population and Development Review	10.1007/s11482-017-9559-y	http://www.jstor.org/stable/172516	No
Journal Article	P. Hawe; A. Shiell	2000	Social capital and health promotion: a review	Social Science & Medicine	https://doi.org/10.1016/j.socec.2007.03.008	https://www.sciencedirect.com/science/article/pii/S0277953600000678	No
Journal Article	C. Muntaner; W. W. Eaton; C. C. Diala	2000	Social inequalities in mental health: a review of concepts and underlying assumptions	Health	10.1037/hea0000098	http://www.jstor.org/stable/26646297	No
Journal Article	S. R. Bagenstos	2000	Subordination, Stigma, and Disability""	Virginia Law Review	10.1007/s11205-014-0795-3	http://www.jstor.org/stable/1073960	No
Journal Article	E. Magnani	2000	The Environmental Kuznets Curve, environmental protection policy and income distribution	Ecological Economics	https://doi.org/10.1016/S0167-2681(01)00146-9	https://www.sciencedirect.com/science/article/pii/S0921800999001159	No
Book Section	G. Teeple	2000	The Era of the “Triumph of Capitalism”	Globalization and the Decline of Social Reform	10.1007/s11205-010-9743-z	http://www.jstor.org/stable/10.3138/j.ctt2ttmjf.11	No
Journal Article	B. A. Boyle	2000	The Impact of Customer Characteristics and Moral Philosophies on Ethical Judgments of Salespeople	Journal of Business Ethics	10.1016/S0047-2727(02)00168-8	http://www.jstor.org/stable/25074243	No
Journal Article	Y.-K. Ng	2000	The Optimal Size of Public Spending and the Distortionary Cost of Taxation	National Tax Journal	10.1108/17590811111129508	http://www.jstor.org/stable/41789456	No
Journal Article	A. De Toni; A. Meneghetti	2000	The production planning process for a network of firms in the textile-apparel industry	International Journal of Production Economics	https://doi.org/10.1016/S0167-4870(96)00023-2	https://www.sciencedirect.com/science/article/pii/S0925527399000870	No
Journal Article	W. C. Cockerham; H. Hattori; Y. Yamori	2000	The social gradient in life expectancy: the contrary case of Okinawa in Japan	Social Science & Medicine	https://doi.org/10.1016/j.socscimed.2015.09.015	https://www.sciencedirect.com/science/article/pii/S027795369900444X	No
Book Section	R. Beaujot	2000	Unpaid Work and the Division of Productive Activities	Earning and Caring in Canadian Families	10.1007/s11205-010-9593-8	http://www.jstor.org/stable/10.3138/9781442602540.10	No
Journal Article	W. J. Dennis	2000	Wages, Health Insurance and Pension Plans: The Relationship between Employee Compensation and Small Business Owner Income	Small Business Economics	10.1086/235423	http://www.jstor.org/stable/40229114	No
Journal Article	P. M. Brown; L. D. Cameron	2000	What can be done to reduce overconsumption?	Ecological Economics	https://doi.org/10.1016/S0167-2681(01)00144-5	https://www.sciencedirect.com/science/article/pii/S0921800999000932	No
Journal Article	R. H. Frank	2000	Why is Cost&#x2010;Benefit Analysis so Controversial?	The Journal of Legal Studies	10.1007/s11150-020-09500-3	http://www.jstor.org/stable/10.1086/468099	No
Journal Article	R. Wright	2000	Will Globalization Make You Happy?	Foreign Policy	10.1007/s11205-015-0905-x	http://www.jstor.org/stable/1149713	No
Journal Article	B. Hayo	2001	A note on democratization and economic conditions in Eastern Europe	The Journal of Socio-Economics	https://doi.org/10.1016/S2468-2667(17)30011-7	https://www.sciencedirect.com/science/article/pii/S1053535701001196	No	No	Yes
Journal Article	P. Ellis	2001	Adaptive strategies of trading companies	International Business Review	https://doi.org/10.1016/S0926-6437(99)80044-4	https://www.sciencedirect.com/science/article/pii/S0969593100000512	No
Journal Article	Y.-K. Ng; J. Wang	2001	Attitude choice, economic change, and welfare	Journal of Economic Behavior & Organization	https://doi.org/10.1016/j.jeoa.2019.100208	https://www.sciencedirect.com/science/article/pii/S0167268101001469	No
Journal Article	F. K. P. Schioppa	2001	Budgetary Policies and Administrative Reform in Contemporary Italy	Daedalus	10.1016/B978-0-444-89462-5.50009-3	http://www.jstor.org/stable/20027699	No	No	Yes
Journal Article	S. J. Rogers; D. D. DeBoer	2001	Changes in wives' income: Effects on marital happiness, psychological well-being, and the risk of divorce	Journal of Marriage and Family		https://www.scopus.com/inward/record.uri?eid=2-s2.0-0035343840&doi=10.1111%2fj.1741-3737.2001.00458.x&partnerID=40&md5=eb80234081618bdd87a3b43514688d19	No	No	Yes
Book Section	T. Paul Schultz	2001	Chapter 8 Women's roles in the agricultural household: Bargaining and human capital investments	Handbook of Agricultural Economics		https://www.sciencedirect.com/science/article/pii/S1574007201100113	No
Journal Article	G. Ringbäck-Weitoft	2001	Chapter 9. Social Differences, Vulnerability and Ill-health	Scandinavian Journal of Public Health. Supplement	10.1108/IJSE-06-2013-0149	http://www.jstor.org/stable/45206335	No
Journal Article	V. D. Abernethy	2001	Comment on Bermingham' s Summary of the U.N.' s Year 2000 Replacement Migration, Is It a Solution to Declining Population and Aging?	Population and Environment	10.1080/00036846.2021.1897513	http://www.jstor.org/stable/27503750	No	No	Yes
Journal Article	R. H. Frank; C. R. Sunstein	2001	Cost-Benefit Analysis and Relative Position	The University of Chicago Law Review	10.1007/s11482-013-9245-7	http://www.jstor.org/stable/1600376	No
Journal Article	A. M. Libby; N. K. Thurston	2001	Effects of Managed Care Contracting on Physician Labor Supply	International Journal of Health Care Finance and Economics	10.1086/235385	http://www.jstor.org/stable/3528869	No
Journal Article	K. Johansen; B. Strøm	2001	Efficiency Wages, Interfirm Comparison, and Unemployment	Southern Economic Journal	10.1007/s11205-014-0652-4	http://www.jstor.org/stable/1061600	Yes
Journal Article	L. Kaplow; S. Shavell	2001	Fairness versus Welfare	Harvard Law Review	10.1007/s11205-020-02502-9	http://www.jstor.org/stable/1342642	No
Journal Article	M. A. Janssen; W. Jager	2001	Fashions, habits and changing preferences: Simulation of psychological factors affecting market dynamics	Journal of Economic Psychology	https://doi.org/10.1016/j.jpolmod.2019.12.001	https://www.sciencedirect.com/science/article/pii/S0167487001000630	No
Journal Article	J. Craig; J. Craig; W. Allan	2001	FISCAL TRANSPARENCY, TAX EXPENDITURES, AND BUDGET PROCESSES: AN INTERNATIONAL PERSPECTIVE	Proceedings. Annual Conference on Taxation and Minutes of the Annual Meeting of the National Tax Association	10.1108/978-1-80071-122-820211009	http://www.jstor.org/stable/41954728	No
Journal Article	C. Graham; S. Pettinato	2001	Happiness, markets, and democracy: Latin America in comparative perspective	Journal of Happiness Studies: An Interdisciplinary Forum on Subjective Well-Being	10.1007/s00181-019-01738-w	http://ovidsp.ovid.com/ovidweb.cgi?T=JS&PAGE=reference&D=psyc3&NEWS=N&AN=2002-10142-001	No
Journal Article	C. R. Sunstein	2001	Human Behavior and the Law of Work	Virginia Law Review	10.1007/s11205-014-0692-9	http://www.jstor.org/stable/1073888	No
Journal Article	S. Coulombe; J. F. Tremblay	2001	Human capital and regional convergence in Canada	Journal of Economic Studies	10.1371/journal.pone.0275985	https://doi.org/10.1108/EUM0000000005467	No
Journal Article	M. Cree; N. Roos; Q. Yang; K. C. Carriere	2001	Hypertensive Patients and their General Practitioners	Healthcare Management Forum	https://doi.org/10.1016/j.worlddev.2012.03.019	https://www.sciencedirect.com/science/article/pii/S0840470410608046	No
Journal Article	M. Ravallion; M. Lokshin	2001	Identifying Welfare Effects from Subjective Questions	Economica	10.1086/235387	http://www.jstor.org/stable/3548965	No
Journal Article	E. Auriol; R. Renault; xe; gis	2001	Incentive Hierarchies	Annales d'economie et de Statistique	10.1016/j.acap.2020.06.003	http://www.jstor.org/stable/20076305	No
Journal Article	M. Benzeval; K. Judge	2001	Income and health: the time dimension	Social Science & Medicine	https://doi.org/10.1016/j.socec.2008.01.012	https://www.sciencedirect.com/science/article/pii/S0277953600002446	Yes
Book Section	A. J. Field	2001	Introduction	Research in Economic History	10.1111/j.1467-9957.2012.02317.x	https://doi.org/10.1016/S0363-3268(01)20001-9	No
Journal Article	J. J. Stoddard; J. L. Hargraves; M. Reed; A. Vratil	2001	Managed care, professional autonomy, and income - Effects on physician career satisfaction	JOURNAL OF GENERAL INTERNAL MEDICINE			No
Journal Article	J. J. Stoddard; J. L. Hargraves; M. Reed; A. Vratil	2001	Managed care, professional autonomy, and income: Effects on physician career satisfaction	Journal of General Internal Medicine		https://www.scopus.com/inward/record.uri?eid=2-s2.0-0034788595&doi=10.1046%2fj.1525-1497.2001.01206.x&partnerID=40&md5=5c24dd10712d7dc91af127f049618b00	No
Journal Article	Y. Doi; R. E. Roberts; K. Takeuchi; S. Suzuki	2001	Multiethnic Comparison of Adolescent Major Depression Based on the DSM-IV Criteria in a U.S.–Japan Study	Journal of the American Academy of Child & Adolescent Psychiatry	https://doi.org/10.1016/j.worlddev.2014.01.018	https://www.sciencedirect.com/science/article/pii/S0890856709605396	No
Journal Article	H. Holländer	2001	On the validity of utility statements: standard theory versus Duesenberry’s	Journal of Economic Behavior & Organization	https://doi.org/10.1016/j.jeoa.2018.11.003	https://www.sciencedirect.com/science/article/pii/S0167268101001445	No	No	Yes
Book Section	B. Holman	2001	Peter Townsend, 1928	Champions for children	10.1108/PR-06-2015-0189	http://www.jstor.org/stable/j.ctt1t88x1t.10	No	No	Yes
Journal Article	T. Kusago; B. L. Barham	2001	Preference Heterogeneity, Power, and Intrahousehold Decision-Making in Rural Malaysia	World Development	https://doi.org/10.1016/j.socscimed.2022.115236	https://www.sciencedirect.com/science/article/pii/S0305750X01000316	No	No	Yes
Journal Article	J. Sweeney	2001	Prosperity and Well-Being	Studies: An Irish Quarterly Review	10.1080/20954816.2017.1345153	http://www.jstor.org/stable/30095422	No	No	Yes
Journal Article	M. Marmot; R. G. Wilkinson	2001	Psychosocial and material pathways in the relation between income and health: a response to Lynch et al	BMJ-BRITISH MEDICAL JOURNAL			No	Yes	No	Don't include
Journal Article	R. Layte; B. Nolan; C. T. Whelan	2001	Reassessing income and deprivation approaches to the measurement of poverty in the Republic of Ireland	Economic and Social Review		https://www.scopus.com/inward/record.uri?eid=2-s2.0-0035562076&partnerID=40&md5=a2c880f55c135f60e4c6b27f499a6442	No	Yes	No	Don't include
Journal Article	M. McBride	2001	Relative-income effects on subjective well-being in the cross-section	Journal of Economic Behavior and Organization		https://www.scopus.com/inward/record.uri?eid=2-s2.0-0035402426&doi=10.1016%2fS0167-2681%2801%2900145-7&partnerID=40&md5=868adb020cab308c5ff5c410eb87dac3	No
Journal Article		2001	Social determinants of human reproduction	Hum Reprod			No
Book Section	M. Harrison; C. Davis	2001	Social regulation in housing	Housing, social policy and difference	10.1108/QRFM-05-2021-0086	http://www.jstor.org/stable/j.ctt1t896jw.7	No
Journal Article	J. Wildman	2001	The impact of income inequality on individual and societal health: absolute income, relative income and statistical artefacts	Health Econ			Yes
Journal Article	J. A. Giacalone; C. W. Cobb	2001	The Path to Justice: Following in the Footsteps of Henry George	The American Journal of Economics and Sociology	10.1086/235379	http://www.jstor.org/stable/3487725	No
Journal Article	J. Delhey	2001	The Prospects of Catching up for New EU Members: Lessons for the Accession Countries to the European Union from Previous Enlargements	Social Indicators Research	10.1080/00220388.2017.1371294	http://www.jstor.org/stable/27526972	No
Journal Article	M. Benzeval; K. Judge; S. Shouls	2001	Understanding the Relationship between Income and Health: How Much Can be Gleaned from Cross-sectional Data?	Social Policy & Administration	https://doi.org/10.1016/0167-2681(80)90006-2	https://search.ebscohost.com/login.aspx?direct=true&db=bth&AN=5326702&site=ehost-live	Yes
Journal Article	S. Ng; Y. K. Ng	2001	Welfare-reducing growth despite individual and government optimization	SOCIAL CHOICE AND WELFARE			No
Journal Article	R. T. Brennan; R. C. Barnett; K. C. Gareis	2001	When She Earns More than He Does: A Longitudinal Study of Dual-Earner Couples	Journal of Marriage and Family	10.1086/235396	http://www.jstor.org/stable/3599966	No
Journal Article	A. Alesina; E. Glaeser; B. Sacerdote	2001	Why Doesn't the United States Have a European-Style Welfare State?	Brookings Papers on Economic Activity	10.1007/s11205-015-1035-1	http://www.jstor.org/stable/1209137	No
Journal Article	O. Shevchenko	2002	'Between the Holes': Emerging Identities and Hybrid Patterns of Consumption in Post-Socialist Russia	Europe-Asia Studies	10.1108/JARHE-05-2019-0116	http://www.jstor.org/stable/826286	No
Journal Article	I. Kawachi; S. V. Subramanian; N. Almeida-Filho	2002	A glossary for health inequalities	J Epidemiol Community Health			Yes
Journal Article	A. Sousa-Poza; F. Henneberger	2002	An Empirical Analysis of Working-Hours Constraints in Twenty-one Countries	Review of Social Economy	10.1080/1369183x.1997.9976609	http://www.jstor.org/stable/29770154	No
Journal Article	H. Graham	2002	Building an inter-disciplinary science of health inequalities: the example of lifecourse research	Social Science & Medicine	https://doi.org/10.1016/j.socec.2008.12.009	https://www.sciencedirect.com/science/article/pii/S0277953601003434	Yes
Book Section	B. Dutta	2002	Chapter 12 Inequality, poverty and welfare	Handbook of Social Choice and Welfare		https://www.sciencedirect.com/science/article/pii/S1574011002800169	No
Book Section	H. L. Wilensky	2002	CONVERGENCE THEORY	Rich Democracies	10.1007/s11205-006-9051-9	http://www.jstor.org/stable/10.1525/j.ctt1pn955.6	No
Book Section	J. M. Gilmour	2002	Creeping Privatization in Health Care_x000D_ Implications for Women as the State Redraws Its Role	Privatization, Law, and the Challenge to Feminism	10.1007/s11205-010-9635-2	http://www.jstor.org/stable/10.3138/9781442678774.11	No
Journal Article	J. O. Kim; S. Forsythe; Q. Gu; S. Jae Moon	2002	Cross‐cultural consumer values, needs and purchase behavior	Journal of Consumer Marketing	10.1111/twec.12655	https://doi.org/10.1108/07363760210444869	No
Journal Article	Y.-K. Ng	2002	Economic Policies in the Light of Happiness Studies with Reference to Singapore	Singapore Economic Review	https://doi.org/10.1016/B978-0-12-405196-6.00014-8	https://search.ebscohost.com/login.aspx?direct=true&db=bth&AN=9473997&site=ehost-live	No
Journal Article	J. Jungeilges; G. Kirchgässner	2002	Economic welfare, civil liberty, and suicide: an empirical investigation	The Journal of Socio-Economics	https://doi.org/10.1016/S2468-2667(22)00058-5	https://www.sciencedirect.com/science/article/pii/S1053535702001166	Yes
Journal Article	N. Wallerstein	2002	Empowerment to reduce health disparities	Scandinavian Journal of Public Health. Supplement	10.1108/IJSE-05-2014-0090	http://www.jstor.org/stable/45205703	No
Journal Article	P. H. H. Vries	2002	Governing Growth: A Comparative Analysis of the Role of the State in the Rise of the West	Journal of World History	10.1016/j.alcr.2018.09.003	http://www.jstor.org/stable/20078944	No
Book Section	H. Balzer	2002	Human Capital and Russian Security in the Twenty-First Century	Russia after the Fall	10.1108/K-04-2018-0184	http://www.jstor.org/stable/j.ctt1mtz6f6.14	No
Journal Article	H. Gravelle; J. Wildman; M. Sutton	2002	Income, income inequality and health: what can we learn from aggregate data?	Soc Sci Med			Yes
Journal Article	J. M. Beggs	2002	Income, subjective well-being and the comparative perspective: An examination of relative income and its possible comparison standards	Dissertation Abstracts International Section A: Humanities and Social Sciences	10.1007/s00181-022-02285-7	http://ovidsp.ovid.com/ovidweb.cgi?T=JS&PAGE=reference&D=psyc4&NEWS=N&AN=2002-95019-102	No
Journal Article	F. C. Pampel	2002	Inequality, Diffusion, and the Status Gradient in Smoking	Social Problems	10.1007/s11205-008-9344-2	http://www.jstor.org/stable/10.1525/sp.2002.49.1.35	No
Journal Article	S. Bimonte	2002	Information access, income distribution, and the Environmental Kuznets Curve	Ecological Economics	https://doi.org/10.1016/j.worlddev.2018.06.011	https://www.sciencedirect.com/science/article/pii/S0921800902000228	No
Journal Article	J. J. McCall	2002	Leadership and Ethics: Corporate Accountability to Whom, for What and by What Means?	Journal of Business Ethics	10.1016/S0047-2727(03)00066-5	http://www.jstor.org/stable/25074784	No
Journal Article	G. T. H. Ellison	2002	Letting the Gini out of the bottle? Challenges facing the relative income hypothesis	Social Science & Medicine	https://doi.org/10.1016/j.socec.2008.06.002	https://www.sciencedirect.com/science/article/pii/S0277953601000521	No
Journal Article	G. T. Ellison	2002	Letting the Gini out of the bottle? Challenges facing the relative income hypothesis	Soc Sci Med			Yes
Journal Article	S. Amsel; M. Boaz; A. Ballin; D. Filk; N. Ore	2002	Low compliance of iron supplementation in infancy and relation to socioeconomic status in Israel	Pediatrics			No
Journal Article	O. Johansson-Stenman; F. Carlsson; D. Daruvala	2002	Measuring future grandparents' preferences for equality and relative standing	ECONOMIC JOURNAL			No
Journal Article	J. B. Sauer	2002	Metaphysics and economy – the problem of interest	International Journal of Social Economics	10.1111/roiw.12608	https://doi.org/10.1108/03068290210413010	No
Journal Article	F. Argy	2002	National Competition Policy: Some Issues	Agenda: A Journal of Policy Analysis and Reform	10.1108/CR-07-2016-0042	http://www.jstor.org/stable/43199189	No
Journal Article	P. M. Clarke; U.-G. Gerdtham; M. Johannesson; K. Bingefors; L. Smith	2002	On the measurement of relative and absolute income-related health inequality	Social Science & Medicine	https://doi.org/10.1016/j.socec.2008.07.014	https://www.sciencedirect.com/science/article/pii/S0277953601003215	No	No	Yes
Book Section	D. Salisbury; P. Edelman; P. J. Larson	2002	Overview	The Future of Social Insurance	10.1007/s11205-012-0231-5	http://www.jstor.org/stable/10.7864/j.ctvc2rp1b.4	No	No	Yes
Journal Article	R. D. Duke; A. Jacobson; D. M. Kammen	2002	Photovoltaic module quality in the Kenyan solar home systems market	Energy Policy	https://doi.org/10.1016/j.socscimed.2015.10.030	https://www.sciencedirect.com/science/article/pii/S0301421501001082	No	No	Yes
Journal Article	M. P. Corcoran	2002	PLACE ATTACHMENT AND COMMUNITY SENTIMENT IN MARGINALISED NEIGHBOURHOODS: A EUROPEAN CASE STUDY	Canadian Journal of Urban Research	10.1108/IJEBR-02-2018-0090	http://www.jstor.org/stable/44320694	No	No	Yes
Book Section	P. A. T. Kircher	2002	Poverty Reduction as Focal Point of Development Cooperation_x000D_ The International Consensus	Poverty Reduction Strategies	10.1108/TG-02-2021-0030	http://www.jstor.org/stable/j.ctv9hj6p0.10	No	No	Yes
Journal Article	M. Valdivia	2002	Public health infrastructure and equity in the utilization of outpatient health care services in Peru	Health Policy and Planning	10.1108/IJM-04-2014-0095	http://www.jstor.org/stable/45089815	No	No	Yes
Journal Article	J. G. Eisenhauer	2002	Relative Effects of Premium Loading and Tax Deductions on the Demand for Insurance	Journal of Insurance Issues	10.3389/fenvs.2022.901472	https://search.ebscohost.com/login.aspx?direct=true&db=bth&AN=13233175&site=ehost-live	No
Journal Article	D. Acemoglu; S. Johnson; J. A. Robinson	2002	REVERSAL OF FORTUNE: GEOGRAPHY AND INSTITUTIONS IN THE MAKING OF THE MODERN WORLD INCOME DISTRIBUTION	Quarterly Journal of Economics			No
Journal Article	M. Ravallion; M. Lokshin	2002	Self-rated economic welfare in Russia	European Economic Review	https://doi.org/10.1016/j.frl.2020.101605	https://www.sciencedirect.com/science/article/pii/S0014292101001519	No
Journal Article	J. Gokhale; L. J. Kotlikoff	2002	Simulating the Transmission of Wealth Inequality	American Economic Review	https://doi.org/10.1016/0277-9536(90)90074-3	https://search.ebscohost.com/login.aspx?direct=true&db=bth&AN=6881887&site=ehost-live	No
Journal Article	G. Veenstra	2002	Social capital and health (plus wealth, income inequality and regional health governance)	Social Science & Medicine	https://doi.org/10.1016/j.socec.2008.04.001	https://www.sciencedirect.com/science/article/pii/S0277953601000491	No
Journal Article	R. Bahl; J. Martinez-Vazquez; S. Wallace	2002	State and Local Government Choices in Fiscal Redistribution	National Tax Journal	10.1108/978-1-78714-479-820171004	http://www.jstor.org/stable/41789637	No
Journal Article	D. K. Sen; S. K. Bala	2002	Tax audit: Bangladesh panorama	Managerial Auditing Journal	10.1111/roiw.12485	https://doi.org/10.1108/02686900210444806	No
Book Section	H. L. Wilensky	2002	TAX-WELFARE BACKLASH_x000D_ How to Tax, Spend, and Yet Keep Cool	Rich Democracies	10.1007/s11205-006-9036-8	http://www.jstor.org/stable/10.1525/j.ctt1pn955.16	No
Journal Article	F. McGinnity	2002	The Labour-Force Participation of the Wives of Unemployed Men: Comparing Britain and West Germany Using Longitudinal Data	European Sociological Review	10.1086/235391	http://www.jstor.org/stable/3559548	No
Journal Article	M. C. Lu; J. Prentice	2002	The postpartum visit: Risk factors for nonuse and association with breast-feeding	American Journal of Obstetrics and Gynecology	https://doi.org/10.1016/j.forpol.2019.101983	https://www.sciencedirect.com/science/article/pii/S0002937802004167	No
Journal Article	M. Abramowicz	2002	Toward a Jurisprudence of Cost-Benefit Analysis	Michigan Law Review	10.1007/s11205-020-02458-w	http://www.jstor.org/stable/1290464	No
Journal Article	J. Svejnar	2002	Transition Economies: Performance and Challenges	The Journal of Economic Perspectives	10.1037/pspp0000164	http://www.jstor.org/stable/2696574	No
Journal Article	S. Eble; P. Koeva	2002	What Determines Individual Preferences over Reform? Microeconomic Evidence from Russia	IMF Staff Papers	10.1086/235411	http://www.jstor.org/stable/3872473	No
Journal Article	M. Pingle; M. Mitchell	2002	What motivates positional concerns for income?	Journal of Economic Psychology	https://doi.org/10.1016/j.jpsychires.2021.11.017	https://www.sciencedirect.com/science/article/pii/S0167487001000708	No
Journal Article	M. J. Hindin; L. S. Adair	2002	Who's at risk? Factors associated with intimate partner violence in the Philippines	Social Science & Medicine	https://doi.org/10.1016/j.socec.2008.07.009	https://www.sciencedirect.com/science/article/pii/S0277953601002738	No
Book Section	J. B. Delong; P. A. Diamond; J. Skinner	2003	A History of Bequests in the United States	Death and Dollars	10.1007/s11205-012-0231-5	http://www.jstor.org/stable/10.7864/j.ctvb9380x.4	No
Journal Article	C. S. Brewer; T. H. Feeley; T. J. Servoss	2003	A statewide and regional analysis of New York State nurses using the 2000 National Sample Survey of Registered Nurses	Nursing Outlook	https://doi.org/10.1016/j.healthpol.2015.04.016	https://www.sciencedirect.com/science/article/pii/S002965540300160X	No	No	Yes
Journal Article	J. Palme; Å. Bergmark; O. Bäckman; F. Estrada; J. Fritzell; O. Lundberg; O. Sjöberg; L. Sommestad; M. Szebehely	2003	A Welfare Balance Sheet for the 1990s: Final Report of the Swedish Welfare Commission	Scandinavian Journal of Public Health. Supplement	10.1108/IJSE-05-2020-0295	http://www.jstor.org/stable/45205706	No
Journal Article	E. Goodman; G. B. Slap; B. Huang	2003	Adolescent health. The public health impact of socioeconomic status on adolescent depression and obesity	American Journal of Public Health	10.2307/j.ctt1sq5vtd.9	https://search.ebscohost.com/login.aspx?direct=true&db=bth&AN=106730814&site=ehost-live_x000D_ 11275247	No	No	Yes
Journal Article	K. M. Gorey; E. Kliewer; E. J. Holowaty; E. Laukkanen; E. Y. Ng	2003	An International Comparison of Breast Cancer Survival: Winnipeg, Manitoba and Des Moines, Iowa, Metropolitan Areas	Annals of Epidemiology	https://doi.org/10.1016/S1574-0714(06)01007-4	https://www.sciencedirect.com/science/article/pii/S1047279702002594	No
Journal Article	W. H. Sewell; R. M. Hauser; K. W. Springer; T. S. Hauser	2003	AS WE AGE: A REVIEW OF THE WISCONSIN LONGITUDINAL STUDY, 1957–2001	Research in Social Stratification and Mobility	https://doi.org/10.1016/j.socec.2005.07.012	https://www.sciencedirect.com/science/article/pii/S0276562403200019	No
Book Section	L. W. C. Lai; B. T. Yu	2003	Changing the Constraints Behind Supply and Demand_x000D_ The Economic Analysis of Law	The Power of Supply and Demand	10.1108/S0147-9121(2012)0000036010	http://www.jstor.org/stable/j.ctt1xwc9j.17	No
Book Section	J.-Y. Duclos; V. Jalbert; A. Araar	2003	CLASSICAL HORIZONTAL INEQUITY AND RERANKING: AN INTEGRATING APPROACH	Fiscal Policy, Inequality and Welfare	10.1111/j.1525-1497.2001.01206.x	https://doi.org/10.1016/S1049-2585(03)10004-X	No	No	Yes
Journal Article	J. Rotemberg; xa; J	2003	Commercial Policy with Altruistic Voters	Journal of Political Economy	10.1007/s11150-008-9044-3	http://www.jstor.org/stable/10.1086/344804	No	No	Yes
Journal Article	R. V. Andelson	2003	Critics of Henry George: An Appraisal of Their Strictures on Progress and Poverty	The American Journal of Economics and Sociology	10.1086/235380	http://www.jstor.org/stable/3488025	No
Journal Article	B. A. Seaman	2003	Cultural and Sport Economics: Conceptual Twins?	Journal of Cultural Economics	10.1108/978-1-78743-783-820192010	http://www.jstor.org/stable/41810814	No
Journal Article	K. Steenland; W. Halperin; S. Hu; J. T. Walker	2003	Deaths due to injuries among employed adults: the effects of socioeconomic class	Epidemiology			No
Journal Article	P. J. Ferraro; D. Rondeau; G. L. Poe	2003	Detecting other-regarding behavior with virtual players	Journal of Economic Behavior & Organization	https://doi.org/10.1016/j.jfi.2018.01.001	https://www.sciencedirect.com/science/article/pii/S0167268102001373	No
Journal Article	Y.-K. Ng; S. Ng	2003	Do the economies of specialization justify the work ethics?: An examination of Buchanan’s hypothesis	Journal of Economic Behavior & Organization	https://doi.org/10.1016/j.jeoa.2022.100404	https://www.sciencedirect.com/science/article/pii/S0167268102000264	No
Journal Article	P. Martikainen; J. Adda; J. E. Ferrie; G. D. Smith; M. Marmot	2003	Effects of Income and Wealth on GHQ Depression and Poor Self Rated Health in White Collar Women and Men in the Whitehall II Study	Journal of Epidemiology and Community Health (1979-)	10.1016/s0277-9536(02)00541-5	http://www.jstor.org/stable/25570139	Yes
Journal Article	J. Vogel; T. Theorell; S. Svallfors; B. Christoph; H.-H. Noll	2003	European Welfare Production: Institutional Configuration and Distributional Outcome	Social Indicators Research	10.1080/00213624.2019.1646624	http://www.jstor.org/stable/27522027	No
Journal Article	M. Aberg Yngwe; J. Fritzell; O. Lundberg; F. Diderichsen; B. Burström	2003	Exploring relative deprivation: is social comparison a mechanism in the relation between income and health?	Soc Sci Med			No
Journal Article	M. Åberg Yngwe; J. Fritzell; O. Lundberg; F. Diderichsen; B. Burström	2003	Exploring relative deprivation: Is social comparison a mechanism in the relation between income and health?	Social Science & Medicine	https://doi.org/10.1016/j.socec.2009.07.012	https://www.sciencedirect.com/science/article/pii/S0277953602005415	No
Journal Article	Y.-K. Ng	2003	From preference to happiness: Towards a more complete welfare economics	Social Choice & Welfare	https://doi.org/10.1016/B978-0-12-416955-5.50007-6	https://search.ebscohost.com/login.aspx?direct=true&db=bth&AN=9536793&site=ehost-live	No
Journal Article	Y. K. Ng	2003	From preference to happiness: Towards a more complete welfare economics	Social Choice and Welfare		https://www.scopus.com/inward/record.uri?eid=2-s2.0-0038644896&doi=10.1007%2fs003550200184&partnerID=40&md5=3361b391017d4b3878fc2a2664da3981	No
Journal Article	E. Neumayer	2003	Good Policy Can Lower Violent Crime: Evidence from a Cross-National Panel of Homicide Rates, 1980-97	Journal of Peace Research	10.1086/235402	http://www.jstor.org/stable/3648380	No
Journal Article	M. O. Bachmann; F. L. R. Booysen	2003	Health and economic impact of HIV/AIDS on South African households: a cohort study	BMC public health	10.1002/hec.613	http://ovidsp.ovid.com/ovidweb.cgi?T=JS&PAGE=reference&D=med5&NEWS=N&AN=12667263	No
Journal Article	M. O. Bachmann; F. L. Booysen	2003	Health and economic impact of HIV/AIDS on South African households: a cohort study	BMC Public Health			No
Journal Article	J. Wildman; H. Gravelle; M. Sutton	2003	Health and income inequality: attempting to avoid the aggregation problem	Applied Economics	10.2307/800637	https://search.ebscohost.com/login.aspx?direct=true&db=bth&AN=10088847&site=ehost-live	Yes
Journal Article	A. Deaton	2003	Health, Inequality, and Economic Development	Journal of Economic Literature	10.1086/235368	http://www.jstor.org/stable/3217389	Yes
Journal Article	J. F. Helliwell	2003	How's life? Combining individual and national variables to explain subjective well-being	Economic Modelling	https://doi.org/10.1016/j.ruje.2015.05.004	https://www.sciencedirect.com/science/article/pii/S0264999302000573	No
Journal Article	J. Wildman	2003	Income related inequalities in mental health in Great Britain: Analysing the causes of health inequality over time	Journal of Health Economics		https://www.scopus.com/inward/record.uri?eid=2-s2.0-0037373589&doi=10.1016%2fS0167-6296%2802%2900101-7&partnerID=40&md5=ac5cdcf6b004bc10cc4c1af957e2ec95	Yes
Journal Article	J. P. Ziliak	2003	INCOME TRANSFERS AND ASSETS OF THE POOR	Review of Economics & Statistics	https://doi.org/10.1016/B978-0-12-136650-6.50012-5	https://search.ebscohost.com/login.aspx?direct=true&db=bth&AN=9133080&site=ehost-live	No
Journal Article	M. Ward; J. Devereux	2003	Measuring British Decline: Direct versus Long-Span Income Measures	The Journal of Economic History	10.1086/235367	http://www.jstor.org/stable/3132309	No
Book Section	A. Bartra	2003	MILPAS OF THE MILLENNIUM: WHERE WILL THE EXCLUDED ONES GO IF THE SYSTEM IS GLOBAL?	Walking Towards Justice: Democratization in Rural Life	10.1111/j.1540-6237.2010.00739.x	https://doi.org/10.1016/S1057-1922(03)09003-6	No
Journal Article	J. Wildman	2003	Modelling health, income and income inequality: the impact of income inequality on health and health inequality	Journal of Health Economics	https://doi.org/10.1016/j.jtrangeo.2016.10.006	https://www.sciencedirect.com/science/article/pii/S0167629603000031	Yes
Journal Article	M. Altman; L. Louise	2003	On the Natural Intelligence of Women in a World of Constrained Choice: How the Feminization of Clerical Work Contributed to Gender Pay Equality in Early Twentieth Century Canada	Journal of Economic Issues	10.1108/AJEMS-04-2021-0152	http://www.jstor.org/stable/4227964	No	No	Yes
Book Section	E. Heery; R. Delbridge; M. Simms; J. Salmon; D. H. Simpson	2003	ORGANISING FOR RENEWAL: A CASE STUDY OF THE U.K.’s ORGANISING ACADEMY	Labor Revitalization: Global Perspectives and New Initiatives	10.1111/j.1467-9566.2008.01144.x	https://doi.org/10.1016/S0277-2833(03)11004-7	No	No	Yes
Journal Article	M. Wen; C. R. Browning; K. A. Cagney	2003	Poverty, affluence, and income inequality: neighborhood economic structure and its implications for health	Social Science & Medicine	https://doi.org/10.1016/j.socec.2009.03.007	https://www.sciencedirect.com/science/article/pii/S0277953602004574	No	No	Yes
Journal Article	N. Kakwani; H. H. Son; S. K. Qureshi; G. M. Arif	2003	Pro-poor Growth: Concepts and Measurement with Country Case Studies [with Comments]	The Pakistan Development Review	10.1108/01437720010336102	http://www.jstor.org/stable/41260555	No	No	Yes
Journal Article	B. Kennelly; E. O’Shea; E. Garvey	2003	Social capital, life expectancy and mortality: a cross-national examination	Social Science & Medicine	https://doi.org/10.1016/j.socec.2009.03.004	https://www.sciencedirect.com/science/article/pii/S0277953602002411	No
Journal Article	P. Smith; M. Polanyi	2003	Social norms, social behaviours and health: an empirical examination of a model of social capital	Australian & New Zealand Journal of Public Health	10.2307/j.ctt1t896jw.7	https://search.ebscohost.com/login.aspx?direct=true&db=bth&AN=10914752&site=ehost-live	No
Journal Article	B. Hayo; W. Seifert	2003	Subjective economic well-being in Eastern Europe	Journal of Economic Psychology	https://doi.org/10.1016/B978-0-12-527580-4.50010-0	https://search.ebscohost.com/login.aspx?direct=true&db=bth&AN=9656622&site=ehost-live	No
Journal Article	T. S. Howe; D. L. Mistic	2003	Taxes, Time Diversification, and Asset Choice at Retirement	Journal of Economics & Finance	10.2307/j.ctv1xz0xf.10	https://search.ebscohost.com/login.aspx?direct=true&db=bth&AN=12124059&site=ehost-live	No
Journal Article	E. Goodman; G. B. Slap; B. Huang	2003	The Public Health Impact of Socioeconomic Status on Adolescent Depression and Obesity	American Journal of Public Health	10.2307/j.ctt2204rvq.7	https://search.ebscohost.com/login.aspx?direct=true&db=bth&AN=11275247&site=ehost-live	No
Journal Article	J. D. Wisman	2003	The Scope and Promising Future of Social Economics	Review of Social Economy	10.1080/13698570802537003	http://www.jstor.org/stable/29770223	No
Journal Article	E. Regidor; M. E. Calle; P. Navarro; V. Domı́nguez	2003	Trends in the association between average income, poverty and income inequality and life expectancy in Spain	Social Science & Medicine	https://doi.org/10.1016/j.socec.2009.02.006	https://www.sciencedirect.com/science/article/pii/S0277953602001077	No
Journal Article	L. Osberg	2003	Understanding Growth and Inequality Trends: The Role of Labour Supply in the US and Germany	Canadian Public Policy / Analyse de Politiques	10.1086/235389	http://www.jstor.org/stable/3552281	No
Journal Article	M. R. Hagerty; R. Veenhoven	2003	Wealth and Happiness Revisited: Growing National Income Does Go with Greater Happiness	Social Indicators Research	10.1080/0022250X.2021.1972417	http://www.jstor.org/stable/27527110	Yes
Book Section		2004	1932	Documents on Irish Foreign Policy vol. IV	10.1108/JRIM-10-2018-0126	http://www.jstor.org/stable/j.ctt1kc6jp1.10	No
Book Section	J. W. Richardson	2004	14. THE HEALTH AND COGNITIVE CONSEQUENCES OF INTERNATIONAL CHILD POVERTY	Suffer The Little Children	10.1111/j.1745-6606.1992.tb00026.x	https://doi.org/10.1016/S1479-358X(04)04014-8	No
Book Section	T. Kozma; G. Pusztai; K. Torkos	2004	4. ROMA CHILDHOOD IN EASTERN EUROPE	Suffer The Little Children	10.1111/j.1741-3737.2001.00458.x	https://doi.org/10.1016/S1479-358X(04)04004-5	No
Journal Article	U. G. Gerdtham; M. Johannesson	2004	Absolute income, relative income, income inequality, and mortality	JOURNAL OF HUMAN RESOURCES			No	No	Yes
Journal Article	U.-G. Gerdtham; M. Johannesson	2004	Absolute Income, Relative Income, Income Inequality, and Mortality	Journal of Human Resources	10.2307/j.ctvc77fd6.19	https://search.ebscohost.com/login.aspx?direct=true&db=bth&AN=12321323&site=ehost-live	No
Journal Article	M. A. Shields	2004	Addressing Nurse Shortages: What Can Policy Makers Learn from the Econometric Evidence on Nurse Labour Supply?	The Economic Journal	10.1086/235392	http://www.jstor.org/stable/3590168	Yes
Journal Article	M. Cancian; D. R. Meyer	2004	Alternative Measures of Economic Success among TANF Participants: Avoiding Poverty, Hardship, and Dependence on Public Assistance	Journal of Policy Analysis and Management	10.1086/235370	http://www.jstor.org/stable/3326265	Yes
Book Section	R. O. Zerbe; S. Knott	2004	AN ECONOMIC JUSTIFICATION FOR A PRICE STANDARD IN MERGER POLICY: THE MERGER OF SUPERIOR PROPANE AND ICG PROPANE	Antitrust Law and Economics	10.1111/j.1467-9361.2008.00492.x	https://doi.org/10.1016/S0193-5895(04)21007-7	No
Journal Article	S. E. Mbuligwe	2004	Assessment of performance of solid waste management contractors: a simple techno-social model and its application	Waste Management	https://doi.org/10.1016/S0277-9536(99)00444-X	https://www.sciencedirect.com/science/article/pii/S0956053X04000467	No
Book Section	C. F. Camerer; G. Loewenstein	2004	Behavioral Economics Past, Present, Future	Advances in Behavioral Economics	10.1111/1467-8551.12272	http://www.jstor.org/stable/j.ctvcm4j8j.6	No
Journal Article	E. Diener; M. E. P. Seligman	2004	Beyond Money: Toward an Economy of Well-Being	Psychological Science in the Public Interest	10.1086/235417	http://www.jstor.org/stable/40062297	Yes
Journal Article	C. Eibner; R. Sturn; C. R. Gresenz	2004	Does relative deprivation predict the need for mental health services?	J Ment Health Policy Econ			No
Journal Article	C. Eibner; R. Sturm; C. R. Gresnez	2004	Does Relative Deprivation Predict the Need for Mental Health Services?	Journal of Mental Health Policy and Economics	10.1007/s00191-015-0396-6	http://ovidsp.ovid.com/ovidweb.cgi?T=JS&PAGE=reference&D=psyc4&NEWS=N&AN=2005-00661-003	No
Journal Article	C. Eibner; R. Sturm; C. R. Gresenz	2004	Does relative deprivation predict the need for mental health services?	Journal of Mental Health Policy and Economics		https://www.scopus.com/inward/record.uri?eid=2-s2.0-11144265909&partnerID=40&md5=048708e9dc0ae72c2dc70db8b66e56da	Yes
Journal Article	R. V. Burkhauser; J. S. Butler; G. Gumus	2004	DYNAMIC PROGRAMMING MODEL ESTIMATES OF SOCIAL SECURITY DISABILITY INSURANCE APPLICATION TIMING	Journal of Applied Econometrics	10.5042/jpmh.2010.0325	https://search.ebscohost.com/login.aspx?direct=true&db=bth&AN=15399753&site=ehost-live	No
Journal Article	R. Stanley	2004	EVERYDAY FORMS OF ILLEGAL COERCION: EXPLAINING ABUSE OF POLICE POWERS IN ARGENTINA	Journal of Third World Studies	10.1108/IJSE-03-2021-0181	http://www.jstor.org/stable/45198471	No
Journal Article	K. C. Kaltenthaler; R. D. Gelleny; S. J. Ceccoli	2004	Explaining Citizen Support for Trade Liberalization	International Studies Quarterly	10.1086/235405	http://www.jstor.org/stable/3693537	No
Journal Article	C. I. Bolzendahl; D. J. Myers	2004	Feminist Attitudes and Support for Gender Equality: Opinion Change in Women and Men, 1974-1998	Social Forces	10.1086/235394	http://www.jstor.org/stable/3598347	No
Book Section	B. Harriss-White; B. Harriss-White; S. Janakarajan	2004	Food, Nutrition and the State in Northern Tamil Nadu	Rural India Facing the 21st Century	10.1108/JPEO-05-2020-0014	http://www.jstor.org/stable/j.ctt1gxpf84.22	No
Book Section	J. Mullahy; S. Robert; B. Wolfe	2004	Health, income, and inequality	Social Inequality		https://www.scopus.com/inward/record.uri?eid=2-s2.0-33745941164&partnerID=40&md5=3ba3c0a4cb5f26ebaefab02fa4cba559	No
Journal Article	J. Gardner; A. Oswald	2004	How is mortality affected by money, marriage, and stress?	Journal of Health Economics	https://doi.org/10.1016/j.jtrangeo.2020.102785	https://www.sciencedirect.com/science/article/pii/S016762960400061X	Yes
Journal Article	R. H. Frank	2004	Human nature and economic policy: lessons for the transition economies	The Journal of Socio-Economics	https://doi.org/10.1093/annonc/mdj007	https://www.sciencedirect.com/science/article/pii/S105353570400099X	No
Journal Article	J. DeWald; M. Espey; M. D. Hammig	2004	Implementation of Village Self-Help Projects in the Kyrgyz Republic	World Development	https://doi.org/10.1016/j.socscimed.2022.115395	https://www.sciencedirect.com/science/article/pii/S0305750X04001421	No
Journal Article	M. Drukker; F. J. M. Feron; J. van Os	2004	Income inequality at neighbourhood level and quality of life - A contextual analysis	Social Psychiatry and Psychiatric Epidemiology		https://www.scopus.com/inward/record.uri?eid=2-s2.0-4344703267&doi=10.1007%2fs00127-004-0768-y&partnerID=40&md5=50135cfcb1418b982bccd291f135f2e4	No
Journal Article	M. Drukker; F. J. M. Feron; J. van Os	2004	Income inequality at neighbourhood level and quality of life A contextual analysis	Social Psychiatry and Psychiatric Epidemiology: The International Journal for Research in Social and Genetic Epidemiology and Mental Health Services	10.1007/s00181-022-02285-7	http://ovidsp.ovid.com/ovidweb.cgi?T=JS&PAGE=reference&D=psyc4&NEWS=N&AN=2004-15649-006	No
Journal Article	M. Drukker; F. J. Feron; J. van Os	2004	Income inequality at neighbourhood level and quality of life--a contextual analysis	Soc Psychiatry Psychiatr Epidemiol			No
Journal Article	M. Drukker; F. J. M. Feron; J. van Os	2004	Income inequality at neighbourhood level and quality of life--a contextual analysis	Social psychiatry and psychiatric epidemiology	10.1002/hec.884	http://ovidsp.ovid.com/ovidweb.cgi?T=JS&PAGE=reference&D=med5&NEWS=N&AN=15205730	No
Journal Article	A. Alesina; R. Di Tella; R. MacCulloch	2004	Inequality and happiness: are Europeans and Americans different?	Journal of Public Economics	https://doi.org/10.1016/j.ijintrel.2016.10.001	https://www.sciencedirect.com/science/article/pii/S0047272703000756	Yes
Journal Article	L. Samuelson	2004	Information-based relative consumption effects	Econometrica		https://www.scopus.com/inward/record.uri?eid=2-s2.0-1642382717&doi=10.1111%2fj.1468-0262.2004.00479.x&partnerID=40&md5=f2a0b530465c9c019d887d2818a36281	No
Journal Article	P. Werner; J. Heinik	2004	Intentions of first-degree relatives of patients with Alzheimer's disease to seek a cognitive status examination	International Journal of Geriatric Psychiatry		https://www.scopus.com/inward/record.uri?eid=2-s2.0-2542568697&doi=10.1002%2fgps.1120&partnerID=40&md5=b41292f1c2c1b3ca366ff001b5667075	No
Journal Article	F. Li; N. Zhou; J. A. F. Nicholls; G. Zhuang; C. Kranendonk	2004	Interlinear or inscription? A comparative study of Chinese and American mall shoppers’ behavior	Journal of Consumer Marketing	10.1136/bmj.319.7218.1162	https://doi.org/10.1108/07363760410513969	No
Journal Article	J. Lynch; G. D. Smith; H. Sam; H. Marianne; R. Nancy; G. A. Kaplan; M. Wolfson	2004	Is Income Inequality a Determinant of Population Health? Part 1. A Systematic Review	The Milbank Quarterly	10.1108/03068299310044416	http://www.jstor.org/stable/4149076	No
Journal Article	A. Linton	2004	Learning in two languages: Spanish‐English immersion in U.S. public schools	International Journal of Sociology and Social Policy	10.1111/puar.13429	https://doi.org/10.1108/01443330410791019	No
Journal Article	P. Frijters; J. P. Haisken-DeNew; M. Shields	2004	Money Does Matter! Evidence from Increasing Real Income and Life Satisfaction in East Germany Following Reunification	American Economic Review	10.3390/dj7020039	https://search.ebscohost.com/login.aspx?direct=true&db=bth&AN=13787690&site=ehost-live	No
Journal Article	D. Carr	2004	My Daughter Has a Career; I Just Raised Babies": The Psychological Consequences of Women's Intergenerational Social Comparisons"	Social Psychology Quarterly	10.1086/235403	http://www.jstor.org/stable/3649083	No
Journal Article	X. Koolman; E. van Doorslaer	2004	On the interpretation of a concentration index of inequality	Health Econ			No	No	Yes
Journal Article	H. W. J. Maddox	2004	Opportunity Costs and Outside Careers in U.S. State Legislatures	Legislative Studies Quarterly	10.1086/235395	http://www.jstor.org/stable/3598590	No	No	Yes
Book Section	J. E. Triplett; B. P. Bosworth	2004	Output and Productivity in Other Services	Productivity in the U.S. Services Sector	10.1007/s11205-012-0192-8	http://www.jstor.org/stable/10.7864/j.ctt12879w8.19	No	No	Yes
Journal Article	B. H. Casey	2004	Pension reform in the Baltic States: Convergence with “Europe” or with “the world”?	International Social Security Review	10.2307/j.ctt9qgxn2.12	https://search.ebscohost.com/login.aspx?direct=true&db=bth&AN=11873855&site=ehost-live	No
Journal Article	J. Sieppert; J. Te Linde; G. Rutherford	2004	Poverty as a Determinant of Health: Capturing the Voices of Low-Income Calgarians	Canadian Review of Social Policy	10.1108/IJSE-09-2015-0241	http://www.jstor.org/stable/45408131	No	No	Yes
Journal Article	M. O. Bachmann; F. L. R. Booysen	2004	Relationships between HIV/AIDS, income and expenditure over time in deprived South African households	AIDS care	10.1002/ijop.12284	http://ovidsp.ovid.com/ovidweb.cgi?T=JS&PAGE=reference&D=med5&NEWS=N&AN=15385236	No
Journal Article	S. Sarlio-Lähteenkorva; K. Silventoinen; E. Lahelma	2004	Relative Weight and Income at Different Levels of Socioeconomic Status	American Journal of Public Health	10.2307/j.ctvc77k7k.11	https://search.ebscohost.com/login.aspx?direct=true&db=bth&AN=12403670&site=ehost-live	No
Journal Article	P. S. Calem; M. LaCour-Little	2004	Risk-based capital requirements for mortgage loans	Journal of Banking & Finance	https://doi.org/10.1016/j.trpro.2022.12.024	https://www.sciencedirect.com/science/article/pii/S0378426603000396	No
Journal Article	A. E. Sanders; A. J. Spencer	2004	Social inequality in perceived oral health among adults in Australia	Australian & New Zealand Journal of Public Health	10.2307/j.ctt1sq5vpb.8	https://search.ebscohost.com/login.aspx?direct=true&db=bth&AN=106598074&site=ehost-live	No
Book Section	R. H. Frank	2004	Social Norms as Positional Arms-Control Agreements	What Price the Moral High Ground?	10.1108/S1049-258520200000028001	http://www.jstor.org/stable/j.ctt7zthgc.11	No
Book Section	K. Bosmans; E. Schokkaert	2004	SOCIAL WELFARE, THE VEIL OF IGNORANCE AND PURELY INDIVIDUAL RISK: AN EMPIRICAL EXAMINATION	Inequality, Welfare and Income Distribution: Experimental Approaches	10.1111/j.1536-7150.1981.tb01388.x	https://doi.org/10.1016/S1049-2585(04)11005-3	No
Journal Article	W. K. Jaeger	2004	Status Seeking and Social Welfare: Is There Virtue in Vanity?	Social Science Quarterly	10.1108/CPE-09-2018-001	http://www.jstor.org/stable/42955948	No
Book Section		2004	Subject Index	Suffer The Little Children	10.1111/j.1745-6606.1992.tb00026.x	https://doi.org/10.1016/S1479-358X(04)04024-0	No
Journal Article	G. Rasul; G. B. Thapa	2004	Sustainability of ecological and conventional agricultural systems in Bangladesh: an assessment based on environmental, economic and social perspectives	Agricultural Systems	https://doi.org/10.1016/j.techfore.2020.120143	https://www.sciencedirect.com/science/article/pii/S0308521X03000908	No
Journal Article	M. G. Pittau; R. Zelli	2004	Testing for changing shapes of income distribution: Italian evidence in the 1990s from kernel density estimates	Empirical Economics	10.2753/SOR1061-0154460104	https://search.ebscohost.com/login.aspx?direct=true&db=bth&AN=13078236&site=ehost-live	No
Journal Article	T. Chandola; H. Kuper; A. Singh-Manoux; M. Bartley; M. Marmot	2004	The effect of control at home on CHD events in the Whitehall II study: Gender differences in psychosocial domestic pathways to social inequalities in CHD	Social Science & Medicine	https://doi.org/10.1016/j.socec.2010.08.001	https://www.sciencedirect.com/science/article/pii/S0277953603003526	No
Book Section	T. T. H. Wan; Y. Ju Lin; B. B. L. Wang	2004	THE EFFECTS OF CARE MANAGEMENT EFFECTIVENESS AND PRACTICE AUTONOMY ON PHYSICIANS’ PRACTICE AND CAREER SATISFACTION	Chronic Care, Health Care Systems and Services Integration	10.1111/j.1467-9442.2012.01714.x	https://doi.org/10.1016/S0275-4959(04)22001-4	No
Journal Article	C. Henderson; X. Liu; A. V. Diez Roux; B. G. Link; D. Hasin	2004	The effects of US state income inequality and alcohol policies on symptoms of depression and alcohol dependence	Social Science & Medicine	https://doi.org/10.1016/j.socec.2010.06.017	https://www.sciencedirect.com/science/article/pii/S0277953603002284	No
Book Section	C. E. Eibner; W. N. Evans	2004	The income-health relationship and the role of relative deprivation	Social Inequality		https://www.scopus.com/inward/record.uri?eid=2-s2.0-34848898357&partnerID=40&md5=462bc965cc1bca374b4d996cfd53c5ed	No
Journal Article	R. P. Brown; J. Connell	2004	The migration of doctors and nurses from South Pacific Island Nations	Soc Sci Med			No
Journal Article	P. Davis; G. Jenkin; P. Coope; T. Blakely; A. Sporle; C. Kiro	2004	The New Zealand Socio-economic Index of Occupational Status: methodological revision and imputation for missing data	Australian & New Zealand Journal of Public Health	10.31577/sociologia.2018.50.6.27	https://search.ebscohost.com/login.aspx?direct=true&db=bth&AN=13193719&site=ehost-live	No
Journal Article	A. Stutzer	2004	The role of income aspirations in individual happiness	Journal of Economic Behavior and Organization		https://www.scopus.com/inward/record.uri?eid=2-s2.0-1842812551&doi=10.1016%2fj.jebo.2003.04.003&partnerID=40&md5=9e43460d6d860016a781bccb01add6ad	Yes	Yes	Yes
Journal Article	O. Attanasio; P. K. Goldberg; N. Pavcnik	2004	Trade reforms and wage inequality in Colombia	Journal of Development Economics	https://doi.org/10.1016/j.socscimed.2016.06.030	https://www.sciencedirect.com/science/article/pii/S0304387804000185	No
Journal Article	I. Turok; N. Bailey	2004	Twin track cities? Competitiveness and cohesion in Glasgow and Edinburgh	Progress in Planning	https://doi.org/10.1016/j.ssresearch.2021.102656	https://www.sciencedirect.com/science/article/pii/S0305900604000285	No
Journal Article	C. R. Sunstein	2004	Valuing Life: A Plea for Disaggregation	Duke Law Journal	10.1086/235415	http://www.jstor.org/stable/40040489	No
Journal Article	J. A. Macinko; L. Shi; B. Starfield	2004	Wage inequality, the health system, and infant mortality in wealthy industrialized countries, 1970–1996	Social Science & Medicine	https://doi.org/10.1016/j.socec.2009.08.005	https://www.sciencedirect.com/science/article/pii/S0277953603002004	No
Book Section	C. T. Clotfelter	2004	Walls Came Tumbling Down	After Brown""	10.1108/S1049-258520170000025001	http://www.jstor.org/stable/j.ctt7sxjd.7	No
Journal Article	D. G. Blanchflower; A. J. Oswald	2004	Well-being over time in Britain and the USA	Journal of Public Economics	10.2307/j.ctv17bt3nd.7	https://search.ebscohost.com/login.aspx?direct=true&db=bth&AN=12042151&site=ehost-live	No
Journal Article	C. Senik	2004	When information dominates comparison - Learning from Russian subjective panel data	JOURNAL OF PUBLIC ECONOMICS			No
Journal Article	C. Senik	2004	When information dominates comparison: Learning from Russian subjective panel data	Journal of Public Economics		https://www.scopus.com/inward/record.uri?eid=2-s2.0-2142717318&doi=10.1016%2fS0047-2727%2803%2900066-5&partnerID=40&md5=7f76283949892435194852d81f24a0d4	No
Journal Article	J. VeČErnÍK	2004	Who Is Poor in the Czech Republic? The Changing Structure and Faces of Poverty after 1989	Sociologický Časopis / Czech Sociological Review	10.1093/rfs/hhz047	http://www.jstor.org/stable/41132092	No
Journal Article	P. Svedberg	2004	World Income Distribution: Which Way?	Journal of Development Studies	10.3390/ijerph16152655	https://search.ebscohost.com/login.aspx?direct=true&db=bth&AN=13876580&site=ehost-live	No
Journal Article	Y. Gilboa; M. Justman	2005	Academic Admissions Standards: Implications For Output, Distribution, and Mobility	Journal of the European Economic Association	10.1086/235413	http://www.jstor.org/stable/40005233	No
Journal Article	T. Williams; W. Kitty; K. David; J. Leslie	2005	Achievement and Affect in OECD Nations	Oxford Review of Education	10.1108/IJSE-10-2020-0693	http://www.jstor.org/stable/4618635	No
Journal Article	F. Pryor	2005	After Unification: Conversations with East Germans	Orbis	https://doi.org/10.1016/j.heliyon.2021.e06818	https://www.sciencedirect.com/science/article/pii/S0030438705000359	No
Journal Article	E. Brainerd; D. M. Cutler	2005	Autopsy on an Empire: Understanding Mortality in Russia and the Former Soviet Union	The Journal of Economic Perspectives	10.1108/01443589010002995	http://www.jstor.org/stable/4134995	No	No	Yes
Journal Article	J. Zuo; Y. Bian	2005	Beyond Resources and Patriarchy: Marital Construction of Family Decision-Making Power in Post-Mao Urban China	Journal of Comparative Family Studies	10.1108/09513570910945651	http://www.jstor.org/stable/41604037	No
Journal Article	B. K. Kapur	2005	Can faster income growth reduce well-being?	Social Choice and Welfare	10.1093/qje/qjt025	http://www.jstor.org/stable/41106691	No
Book Section	W. K. Viscusi; T. Gayer	2005	Chapter 20 Quantifying and Valuing Environmental Health Risks	Handbook of Environmental Economics		https://www.sciencedirect.com/science/article/pii/S1574009905020206	No
Journal Article	M. A. Yngwe; J. Fritzell; B. Burström; O. Lundberg	2005	Comparison or consumption? Distinguishing between different effects of income on health in Nordic welfare states	Soc Sci Med			No	No	Yes
Journal Article	M. A. Yngwe; J. Fritzell; B. Burstrom; O. Lundberg	2005	Comparison or consumption? Distinguishing between different effects of income on health in Nordic welfare states	Social Science & Medicine	10.1007/s00191-017-0535-3	http://ovidsp.ovid.com/ovidweb.cgi?T=JS&PAGE=reference&D=psyc4&NEWS=N&AN=2005-06313-011	No	No	Yes
Journal Article	M. Å. Yngwe; J. Fritzell; B. Burström; O. Lundberg	2005	Comparison or consumption? Distinguishing between different effects of income on health in Nordic welfare states	Social Science & Medicine	https://doi.org/10.1016/j.socec.2010.10.004	https://www.sciencedirect.com/science/article/pii/S027795360500016X	No	No	Yes
Journal Article	W.-F. Liu; S. J. Turnovsky	2005	Consumption externalities, production externalities, and long-run macroeconomic efficiency	Journal of Public Economics	https://doi.org/10.1016/j.ijlp.2008.02.008	https://www.sciencedirect.com/science/article/pii/S0047272703002020	No
Journal Article	S. Uppal	2005	Disability, workplace characteristics and job satisfaction	International Journal of Manpower	10.1111/joca.12415	https://doi.org/10.1108/01437720510609537	No
Journal Article	R. H. Frank	2005	Does Absolute Income Matter?	Economics & Happiness: Framing the Analysis.	10.1007/s00355-016-1004-x	http://ovidsp.ovid.com/ovidweb.cgi?T=JS&PAGE=reference&D=psyc4&NEWS=N&AN=2006-10315-002	Yes
Journal Article	Ö. HemstrÖM	2005	Does high income buffer the association between adverse working conditions and ill health?	Scandinavian Journal of Public Health	10.1108/IJSE-01-2015-0018	http://www.jstor.org/stable/45137947	No
Journal Article	R. H. Frank	2005	Does money buy happiness?	The science of well-being.	10.1007/s00355-012-0701-3	http://ovidsp.ovid.com/ovidweb.cgi?T=JS&PAGE=reference&D=psyc4&NEWS=N&AN=2006-03863-018	No
Journal Article	E. Parker	2005	Editorial	Mental Health Review Journal	10.1136/jech-2019-213049	https://doi.org/10.1108/13619322200500031	No
Journal Article	S. Bowles; Y. Park	2005	Emulation, Inequality, and Work Hours: Was Thorsten Veblen Right?	The Economic Journal	10.1086/235393	http://www.jstor.org/stable/3590388	No
Journal Article	F. Hedenus; C. Azar	2005	Estimates of trends in global income and resource inequalities	Ecological Economics	https://doi.org/10.1016/j.worlddev.2018.09.028	https://www.sciencedirect.com/science/article/pii/S0921800904004185	No
Journal Article	M. Lindahl	2005	Estimating the Effect of Income on Health and Mortality Using Lottery Prizes as an Exogenous Source of Variation in Income	The Journal of Human Resources	10.1108/01437720810908947	http://www.jstor.org/stable/4129568	Yes
Journal Article	P. J. Smock; W. D. Manning; M. Porter	2005	Everything's There except Money": How Money Shapes Decisions to Marry among Cohabitors"	Journal of Marriage and Family	10.1086/235398	http://www.jstor.org/stable/3600197	No
Book Section	W. J. Samuels	2005	F. TAYLOR OSTRANDER’S NOTES ON HENRY SIMONS’S COURSE ON PUBLIC FINANCE, ECONOMICS 360, UNIVERSITY OF CHICAGO, 1933–1934	Documents from F. Taylor Ostrander	10.1111/j.1475-4991.1992.tb00452.x	https://doi.org/10.1016/S0743-4154(05)23107-3	No
Journal Article	P. Skott	2005	Fairness as a source of hysteresis in employment and relative wages	Journal of Economic Behavior & Organization	https://doi.org/10.1016/j.jfludis.2011.07.002	https://www.sciencedirect.com/science/article/pii/S016726810400143X	Yes
Journal Article	V. Duindam; E. Spruijt	2005	Father’s health in relation to spousal employment	Patient Education and Counseling	https://doi.org/10.1016/j.wdp.2020.100172	https://www.sciencedirect.com/science/article/pii/S0738399104001387	No
Book Section	P. England; N. Folbre	2005	Gender and Economic Sociology	The Handbook of Economic Sociology, Second Edition	10.1108/S0731-9053(2009)0000024014	http://www.jstor.org/stable/j.ctt2tt8hg.31	No
Journal Article	M. E. G. van der Velde; C. J. H. Bossink; P. G. W. Jansen	2005	Gender differences in the determinants of the willingness to accept an international assignment	Journal of Vocational Behavior	https://doi.org/10.1016/j.foodpol.2021.102078	https://www.sciencedirect.com/science/article/pii/S0001879104000041	No
Journal Article	R. Mookerjee; K. Beron	2005	Gender, religion and happiness	The Journal of Socio-Economics	https://doi.org/10.1097/00004583-200111000-00011	https://www.sciencedirect.com/science/article/pii/S1053535705000272	No
Journal Article	T. Nakaya; D. Dorling	2005	Geographical inequalities of mortality by income in two developed island countries: a cross-national comparison of Britain and Japan	Soc Sci Med			No
Journal Article	Anand M. Goel; Anjan V. Thakor	2005	Green with Envy: Implications for Corporate Investment Distortions	The Journal of Business	10.1007/s11150-022-09631-9	http://www.jstor.org/stable/10.1086/497049	No
Book Section	S. Szreter	2005	HEALTH, CLASS, PLACE, AND POLITICS_x000D_ Social Capital, Opting in and Opting out of Collective Provision in Nineteenth-Century and Twentieth-Century Britain	Health and Wealth	10.1007/s11205-012-0014-z	http://www.jstor.org/stable/10.7722/j.ctt81krz.14	No
Journal Article	F. Alpizar; F. Carlsson; O. Johansson-Stenman	2005	How much do we care about absolute versus relative income and consumption?	Journal of Economic Behavior & Organization	https://doi.org/10.1016/j.jfludis.2011.01.003	https://www.sciencedirect.com/science/article/pii/S0167268104000885	No
Journal Article	D. E. Kaun	2005	Income and happiness: earning and spending as sources of discontent	The Journal of Socio-Economics	https://doi.org/10.1053/j.gastro.2012.05.027	https://www.sciencedirect.com/science/article/pii/S1053535704000642	No
Journal Article	A. Ferrer-i-Carbonell	2005	Income and well-being: an empirical analysis of the comparison income effect	Journal of Public Economics	https://doi.org/10.1016/j.ijnurstu.2007.10.012	https://www.sciencedirect.com/science/article/pii/S004727270400088X	No
Book Section	J. S. Hacker; S. Mettler; D. Pinderhughes	2005	Inequality and Public Policy	Inequality and American Democracy	10.1007/s11205-012-0083-z	http://www.jstor.org/stable/10.7758/9781610443043.8	No
Book Section	R. S. Goldfarb; T. C. Leonard	2005	INEQUALITY OF WHAT AMONG WHOM?: RIVAL CONCEPTIONS OF DISTRIBUTION IN THE 20TH CENTURY	A Research Annual	10.1111/j.1468-246x.2004.00179.x	https://doi.org/10.1016/S0743-4154(05)23003-1	No
Journal Article	C. Graham	2005	Insights on Development from the Economics of Happiness	World Bank Research Observer	http://dx.doi.org/10.1016/j.socscimed.2011.12.020	https://search.ebscohost.com/login.aspx?direct=true&db=bth&AN=18472032&site=ehost-live	No
Journal Article	C. Schoen; M. M. Doty; S. R. Collins; A. L. Holmgren	2005	Insured But Not Protected: How Many Adults Are Underinsured?	Health Affairs	http://dx.doi.org/10.1016/j.socscimed.2011.10.010	https://search.ebscohost.com/login.aspx?direct=true&db=bth&AN=18282072&site=ehost-live	No
Journal Article	K. A. Bender; S. M. Donohue; J. S. Heywood	2005	Job Satisfaction and Gender Segregation	Oxford Economic Papers	10.1086/235381	http://www.jstor.org/stable/3488884	No
Journal Article	K. Storchmann	2005	Long-Run Gasoline demand for passenger cars: the role of income distribution	Energy Economics	https://doi.org/10.1016/j.jebo.2009.04.008	https://www.sciencedirect.com/science/article/pii/S0140988304000908	No
Journal Article	H. Cremin; G. Thomas	2005	Maintaining Underclasses via Contrastive Judgement: Can Inclusive Education Ever Happen?	British Journal of Educational Studies	10.1086/235407	http://www.jstor.org/stable/3699277	No
Journal Article	E. F. P. Luttmer	2005	Neighbors as Negatives: Relative Earnings and Well-Being	The Quarterly Journal of Economics	10.1016/S0047-2727(03)00066-5	http://www.jstor.org/stable/25098760	No
Journal Article	J. Muellbauer	2005	Property Taxation and the Economy after the Barker Review	Economic Journal	http://dx.doi.org/10.1007/s11205-019-02193-x	https://search.ebscohost.com/login.aspx?direct=true&db=bth&AN=16283422&site=ehost-live	No	No	Yes
Journal Article	F. Carlsen; K. Johansen	2005	Regional wages and subjective measures of employment opportunities	The Journal of Socio-Economics	https://doi.org/10.1067/mob.2002.126848	https://www.sciencedirect.com/science/article/pii/S1053535704000800	No
Journal Article	E. Christine; W. N. Evans	2005	Relative Deprivation, Poor Health Habits, and Mortality	The Journal of Human Resources	10.1108/01437720810908947	http://www.jstor.org/stable/4129553	No
Journal Article	C. Hélène; M. Karim	2005	Relocation Decision-Making and Couple Relationships: A Quantitative and Qualitative Study of Dual-Earner Couples	Journal of Organizational Behavior	10.1093/ije/dyy169	http://www.jstor.org/stable/4093940	No
Journal Article	T. Saito; A. Sannabe; K. Yamada	2005	Satisfaction and comparison income in Japan: Evidence from data of Japanese union workers	Economics Bulletin		https://www.scopus.com/inward/record.uri?eid=2-s2.0-44649201781&partnerID=40&md5=e61b86742763a724c9ee902fb7564b56	No
Journal Article	H. Frazer	2005	Setting the scene Europe-wide: The challenge of poverty and social exclusion	Community Development Journal	10.1108/IJDI-01-2021-0001	http://www.jstor.org/stable/44257901	No
Journal Article	D. Eltis; F. D. Lewis; D. Richardson	2005	Slave Prices, the African Slave Trade, and Productivity in the Caribbean, 1674-1807	The Economic History Review	10.1086/235406	http://www.jstor.org/stable/3698795	No
Book Section	F. Adam; M. Makarovič; B. Rončević; M. Tomšič	2005	Social Cohesion	The Challenges of Sustained Development	10.1007/s11205-012-0135-4	http://www.jstor.org/stable/10.7829/j.ctv10tq6fj.12	No
Book Section	J. Seekings; N. Nattrass	2005	Social Stratification and Income Inequality at the End of Apartheid	Class, Race, and Inequality in South Africa	10.1108/K-04-2020-0229	http://www.jstor.org/stable/j.ctt1np886.11	No
Journal Article	L. A. Cubbins; D. Vannoy	2005	Socioeconomic Resources, Gender Traditionalism, and Wife Abuse in Urban Russian Couples	Journal of Marriage and Family	10.1086/235397	http://www.jstor.org/stable/3600135	No
Journal Article	P. Frijters; J. P. Haisken-DeNew; M. A. Shields	2005	The causal effect of income on health: Evidence from German reunification	Journal of Health Economics	https://doi.org/10.1016/j.jue.2007.01.006	https://www.sciencedirect.com/science/article/pii/S0167629605000184	No
Journal Article	C. J. Brown; J. A. Pagán; E. Rodríguez-Oreggia	2005	The decision-making process of health care utilization in Mexico	Health Policy	https://doi.org/10.1016/j.labeco.2022.102249	https://www.sciencedirect.com/science/article/pii/S0168851004001381	No
Journal Article	J. T. Carmichael	2005	The determinants of jail use across large US cities: an assessment of racial, ethnic, and economic threat explanations	Social Science Research	https://doi.org/10.1016/j.jce.2006.08.005	https://www.sciencedirect.com/science/article/pii/S0049089X04000432	No
Journal Article	J. Gowdy	2005	Toward a new welfare economics for sustainability	Ecological Economics	https://doi.org/10.1016/j.worlddev.2018.09.007	https://www.sciencedirect.com/science/article/pii/S0921800904003660	No
Journal Article	K. D. Truong; R. Sturm	2005	Weight Gain Trends Across Sociodemographic Group in the United State	American Journal of Public Health	http://dx.doi.org/10.1016/j.socscimed.2010.03.011	https://search.ebscohost.com/login.aspx?direct=true&db=bth&AN=18105879&site=ehost-live	No
Journal Article	K. D. Truong; R. Sturm	2005	Weight gain trends across sociodemographic groups in the United States	Am J Public Health			No
Journal Article	C. Greenhalgh	2005	Why does market capitalism fail to deliver a sustainable environment and greater equality of incomes?	Cambridge Journal of Economics	10.1016/j.jebo.2019.03.024	http://www.jstor.org/stable/23601615	No
Journal Article	L. Osberg	2005	Work and Well-Being in an Aging Society	Canadian Public Policy / Analyse de Politiques	10.1086/235390	http://www.jstor.org/stable/3552360	No
Book Section	H. Silver; P. Messeri	2006	7. The Social Ecology of Health in New York City	Community and Ecology	10.1111/j.1740-8709.2008.00177.x	https://doi.org/10.1016/S1479-3520(06)10007-0	No
Journal Article	S.-E. Mamelund	2006	A socially neutral disease? Individual social class, household wealth and mortality from Spanish influenza in two socially contrasting parishes in Kristiania 1918–19	Social Science & Medicine	https://doi.org/10.1016/j.socec.2011.01.009	https://www.sciencedirect.com/science/article/pii/S0277953605003503	No
Book Section	F. Green	2006	Accounting for Work Intensification	Demanding Work	10.1108/S0743-41542022000040B010	http://www.jstor.org/stable/j.ctt4cgbjg.10	No
Journal Article	M. Drummond; G. Botten; U. Häkkinen; K. M. Pedersen; R. Åberg	2006	An Evaluation of Swedish Health Economics Research	Scandinavian Journal of Public Health. Supplement	10.1108/IJSE-06-2016-0153	http://www.jstor.org/stable/45223340	No
Book Section	R. C. Sickles; J. Williams	2006	An Intertemporal Model of Rational Criminal Choice	Panel Data Econometrics Theoretical Contributions and Empirical Applications	10.1111/j.1468-0297.2009.02318.x	https://doi.org/10.1016/S0573-8555(06)74006-8	No
Book Section	T. Callan; K. Coleman; J. Walsh	2006	Assessing the Impact of Tax/Transfer Policy Changes on Poverty: Methodological Issues and Some European Evidence	Micro-Simulation in Action	10.1111/j.1467-842x.2004.tb00930.x	https://doi.org/10.1016/S0147-9121(06)25005-2	No
Journal Article	J. I. Elstad; E. Dahl; D. Hofoss	2006	Associations between relative income and mortality in Norway: a register-based study	Eur J Public Health			No	No	Yes
Journal Article	E. Vera-Toscano; V. Ateca-Amestoy; R. Serrano-del-Rosal	2006	Building financial satisfaction	Social Indicators Research		https://www.scopus.com/inward/record.uri?eid=2-s2.0-33745094073&doi=10.1007%2fs11205-005-2614-3&partnerID=40&md5=4d0b55d95ee6da2ab1a9905a07c206e9	No
Journal Article	P. Frijters; G. Ingo; J. P. Haisken-DeNew; M. A. Shields	2006	Can the Large Swings in Russian Life Satisfaction Be Explained by Ups and Downs in Real Incomes?	The Scandinavian Journal of Economics	10.1093/wbro/lki010	http://www.jstor.org/stable/4121608	No
Book Section	F. J. Carrillo	2006	Chapter 12 - A Capital System for Monterrey	Knowledge Cities	https://doi.org/10.1016/j.euroecorev.2019.04.001	https://www.sciencedirect.com/science/article/pii/B9780750679411500154	No
Book Section	J. Andreoni	2006	Chapter 18 Philanthropy	Handbook of the Economics of Giving, Altruism and Reciprocity		https://www.sciencedirect.com/science/article/pii/S1574071406020185	No
Book Section	R. C. Sickles; J. Williams	2006	Chapter 6 An Intertemporal Model of Rational Criminal Choice	Contributions to Economic Analysis	https://doi.org/10.1016/j.wasman.2004.02.009	https://www.sciencedirect.com/science/article/pii/S0573855506740068	No
Book Section	L. Lévy-Garboua; C. Meidinger; B. Rapoport	2006	Chapter 7 The Formation of Social Preferences: Some Lessons from Psychology and Biology	Handbook of the Economics of Giving, Altruism and Reciprocity		https://www.sciencedirect.com/science/article/pii/S1574071406010074	No
Book Section	E. Fehr; K. M. Schmidt	2006	Chapter 8 The Economics of Fairness, Reciprocity and Altruism – Experimental Evidence and New Theories	Handbook of the Economics of Giving, Altruism and Reciprocity		https://www.sciencedirect.com/science/article/pii/S1574071406010086	No
Book Section	K. Porter; P. Smith; R. Fagg	2006	Chapter 9 - The competitive environment	Leadership and Management	https://doi.org/10.1016/j.euroecorev.2017.09.001	https://www.sciencedirect.com/science/article/pii/B978075066794450020X	No
Book Section	P. L. Sacco; P. Vanin; S. Zamagni	2006	Chapter 9 The Economics of Human Relationships	Handbook of the Economics of Giving, Altruism and Reciprocity		https://www.sciencedirect.com/science/article/pii/S1574071406010098	No
Journal Article	J. S. Franz; F. FitzRoy	2006	Child Mortality and Environment in Developing Countries	Population and Environment	10.1080/00036848400000040	http://www.jstor.org/stable/27503961	No
Journal Article	P. Kantor; R. Uma; J. Unni	2006	Decent Work Deficits in Informal Economy: Case of Surat	Economic and Political Weekly	10.1108/IJBM-10-2013-0117	http://www.jstor.org/stable/4418264	No
Journal Article	J. Romich; xa; L	2006	Difficult Calculations: Low&#x2010;Income Workers and Marginal Tax Rates	Social Service Review	10.1007/s11187-021-00569-3	http://www.jstor.org/stable/10.1086/499086	No
Journal Article	Ø. Kravdal	2006	Does place matter for cancer survival in Norway? A multilevel analysis of the importance of hospital affiliation and municipality socio-economic resources	Health & Place		https://www.sciencedirect.com/science/article/pii/S1353829205000456	No
Journal Article	S. S. Tzafrir; R. Mano‐Negrin; G. H. Harel; D. Rom‐Nagy	2006	Downsizing and the impact of job counseling and retraining on effective employee responses	Career Development International	10.1136/jech.56.9.647	https://doi.org/10.1108/13620430610651886	No
Journal Article	T. Ovaska; R. Takashima	2006	Economic policy and the level of self-perceived well-being: An international comparison	The Journal of Socio-Economics	https://dx.doi.org/10.1007/978-94-017-7203-7	https://www.sciencedirect.com/science/article/pii/S1053535705001770	No
Journal Article	L. Ivanova; P. Dimitrov; D. Ovcharova; J. Dellava; D. J. Hoffman	2006	Economic transition and household food consumption: A study of Bulgaria from 1985 to 2002	Economics & Human Biology		https://www.sciencedirect.com/science/article/pii/S1570677X0600030X	No
Journal Article	C. O. Airhihenbuwa; L. Liburd	2006	Eliminating Health Disparities in the African American Population: The Interface of Culture, Gender, and Power	Health Education & Behavior	10.1108/IJM-02-2017-0037	http://www.jstor.org/stable/45056364	No
Journal Article	S. E. Hill; D. M. Buss	2006	Envy and Positional Bias in the Evolutionary Psychology of Management	Managerial and Decision Economics	10.1016/S0140-6736(06)69383-5	http://www.jstor.org/stable/25151427	No
Journal Article	S. J. DeCanio; P. Niemann	2006	Equity effects of alternative assignments of global environmental rights	Ecological Economics	https://doi.org/10.1016/j.worlddev.2019.104738	https://www.sciencedirect.com/science/article/pii/S0921800905001114	No
Journal Article	D. Azqueta; G. Delacámara	2006	Ethics, economics and environmental management	Ecological Economics	https://doi.org/10.1016/j.worlddev.2018.12.009	https://www.sciencedirect.com/science/article/pii/S0921800905001072	No
Journal Article	P. Thy; C. E. Lesher; T. F. D. Nielsen; C. K. Brooks	2006	Experimental constraints on the Skaergaard liquid line of descent	Lithos	https://doi.org/10.1016/j.healthpol.2012.04.007	https://www.sciencedirect.com/science/article/pii/S0024493706001010	No
Journal Article	R. C. Runyan; P. Huddleston	2006	Getting customers downtown: the role of branding in achieving success for central business districts	Journal of Product & Brand Management	10.1136/jech-2014-205103	https://doi.org/10.1108/10610420610650873	No
Book Section	F. Saeed	2006	Good women, bad women_x000D_ prostitution in Pakistan	International approaches to prostitution	10.1108/S1530-3535(2012)0000006012	http://www.jstor.org/stable/j.ctt9qgxs0.11	No
Journal Article	E. A. Lazarova	2006	GOVERNANCE IN RELATION TO INFANT MORTALITY RATE: EVIDENCE FROM AROUND THE WORLD	Annals of Public & Cooperative Economics	http://dx.doi.org/10.1080/00036846.2012.705429	https://search.ebscohost.com/login.aspx?direct=true&db=bth&AN=22164788&site=ehost-live	No
Book Section	P. Lains	2006	Growth in a Protected Environment: Portugal, 1850–1950	Research in Economic History	10.1111/j.1468-0297.2009.02255.x	https://doi.org/10.1016/S0363-3268(06)24004-7	No
Journal Article	B. Jacobs; F. van der Ploeg	2006	Guide to Reform of Higher Education: A European Perspective	Economic Policy	10.1086/235412	http://www.jstor.org/stable/3874053	No
Journal Article	A. Peiró	2006	Happiness, satisfaction and socio-economic conditions: Some international evidence	The Journal of Socio-Economics	https://dx.doi.org/10.1007/978-3-030-53779-1_26	https://www.sciencedirect.com/science/article/pii/S1053535705001733	No
Journal Article	H. Li; Y. Zhu	2006	Income, income inequality, and health: Evidence from China	Journal of Comparative Economics	https://doi.org/10.1016/j.jebo.2013.10.009	https://www.sciencedirect.com/science/article/pii/S014759670600059X	No
Journal Article	I. Anderson; S. Crengle; M. Leialoha Kamaka; T.-H. Chen; N. Palafox; L. Jackson-Pulver	2006	Indigenous health in Australia, New Zealand, and the Pacific	The Lancet	https://doi.org/10.1016/j.jebo.2008.06.011	https://www.sciencedirect.com/science/article/pii/S0140673606687734	No
Journal Article	J.-Y. Duclos	2006	Innis Lecture: Equity and Equality	The Canadian Journal of Economics / Revue canadienne d'Economique	10.1093/wbro/lkz009	http://www.jstor.org/stable/4121795	No
Book Section	A. J. Field	2006	Introduction	Research in Economic History	10.1111/j.1468-0297.2008.02236.x	https://doi.org/10.1016/S0363-3268(05)23011-2	No
Journal Article	S. L. Brown; L. A. Sanchez; S. L. Nock; J. D. Wright	2006	Links between premarital cohabitation and subsequent marital quality, stability, and divorce: A comparison of covenant versus standard marriages	Social Science Research	https://doi.org/10.1016/j.jce.2014.01.003	https://www.sciencedirect.com/science/article/pii/S0049089X06000159	No
Journal Article	M. J. Broadway; D. D. Stull	2006	Meat processing and Garden City, KS: Boom and bust	Journal of Rural Studies	https://doi.org/10.1016/j.worlddev.2006.06.007	https://www.sciencedirect.com/science/article/pii/S0743016705000495	No
Journal Article	J. Borghi; T. Ensor; A. Somanathan; C. Lissner; A. Mills	2006	Mobilising financial resources for maternal health	Lancet	http://dx.doi.org/10.1080/13504850600721916	https://search.ebscohost.com/login.aspx?direct=true&db=bth&AN=22771561&site=ehost-live	No
Journal Article	L. M. Woods; B. Rachet; M. P. Coleman	2006	Origins of socio-economic inequalities in cancer survival: a review	Annals of Oncology	https://doi.org/10.1016/S0167-2681(99)00031-1	https://www.sciencedirect.com/science/article/pii/S092375341940327X	No	No	Yes
Journal Article	M. Sattinger	2006	Overlapping labour markets	Labour Economics	https://doi.org/10.1016/S0167-6296(03)00003-1	https://www.sciencedirect.com/science/article/pii/S0927537104001009	No	No	Yes
Journal Article	H. Chung; C. Muntaner	2006	Political and welfare state determinants of infant and child health indicators: An analysis of wealthy countries	Social Science & Medicine	https://doi.org/10.1016/j.socec.2012.11.006	https://www.sciencedirect.com/science/article/pii/S0277953606000621	No	No	Yes
Journal Article	A. van de Rijt; M. W. Macy	2006	Power and dependence in intimate exchange	SOCIAL FORCES			No	No	Yes
Journal Article	J. Fagg; S. Curtis; S. Stansfeld; P. Congdon	2006	Psychological distress among adolescents, and its relationship to individual, family and area characteristics in East London	Social Science & Medicine	https://doi.org/10.1016/j.socec.2012.11.007	https://www.sciencedirect.com/science/article/pii/S0277953606000931	No	Yes	No	Don't include
Journal Article	J. R. Dunn; G. Veenstra; N. Ross	2006	Psychosocial and neo-material dimensions of SES and health revisited: Predictors of self-rated health in a Canadian national survey	Social Science & Medicine	https://doi.org/10.1016/j.socec.2011.10.001	https://www.sciencedirect.com/science/article/pii/S0277953605004168	No	No	Yes
Journal Article	H. Sezer	2006	Regional welfare weights for Turkey	Journal of Economic Studies	10.1111/roiw.12033	https://doi.org/10.1108/01443580610706582	No
Journal Article	Q. T. Stewart	2006	Reinvigorating relative deprivation: A new measure for a classic concept	Social Science Research	https://doi.org/10.1016/j.jce.2013.02.005	https://www.sciencedirect.com/science/article/pii/S0049089X05000281	No
Book Section	M. Ward; J. Devereux	2006	Relative British and American Income Levels during the First Industrial Revolution	Research in Economic History	10.1111/j.1468-0297.2007.02124.x	https://doi.org/10.1016/S0363-3268(05)23008-2	No
Journal Article	D. L. Miller; C. Paxson	2006	Relative income, race, and mortality	Journal of Health Economics	https://doi.org/10.1016/j.jue.2016.07.003	https://www.sciencedirect.com/science/article/pii/S0167629606000142	No
Journal Article		2006	Research and publications	Journal of Public Mental Health	10.1142/S0217590802000523	https://doi.org/10.1108/17465729200600025	No
Book Section	S. Holburn; J. W. Jacobson	2006	Residential Services Research in the Developmental Disabilities Sector*	International Review of Research in Mental Retardation	https://doi.org/10.1016/j.jcomdis.2016.05.010	https://www.sciencedirect.com/science/article/pii/S0074775006320022	No
Journal Article	A. W. Cappelen; O. F. Norheim	2006	Responsibility, fairness and rationing in health care	Health Policy	http://dx.doi.org/10.1017/s1368980017004219	https://search.ebscohost.com/login.aspx?direct=true&db=bth&AN=20398806&site=ehost-live	No
Journal Article	S. Brown; L. Farrel; J. G. Sessions	2006	Self-Employment Matching: An Analysis of Dual Earner Couples and Working Households	Small Business Economics	10.1086/260537	http://www.jstor.org/stable/40229460	No
Book Section	D. Rosner; G. Markowitz	2006	SEPTEMBER 11 AND THE SHIFTING PRIORITIES OF PUBLIC AND POPULATION HEALTH IN NEW YORK CITY	Are We Ready?	10.1007/s11205-007-9178-3	http://www.jstor.org/stable/10.1525/j.ctt1ppj09.7	No
Journal Article	C. Lindström; M. Lindström	2006	Social capital," GNP per capita, relative income, and health: An ecological study of 23 countries"	International Journal of Health Services		https://www.scopus.com/inward/record.uri?eid=2-s2.0-34447279356&doi=10.2190%2fC2PP-WF4R-X081-W2QN&partnerID=40&md5=7fa9f0f52ccd7450be01a1811d975331	No
Journal Article	C. Lindstrom; M. Lindstrom	2006	Social capital," GNP per capita, relative income, and health: an ecological study of 23 countries"	International Journal of Health Services	10.1002/(SICI)1099-1050(199903)8:2<127::AID-HEC407>3.0.CO;2-V	http://baywood.com/journals/default.asp	Yes
Journal Article	A. Grodner; T. J. Kniesner	2006	Social Interactions in Labor Supply	Journal of the European Economic Association	10.1086/235414	http://www.jstor.org/stable/40005243	No
Journal Article	D. A. V. Brown	2006	SURVEYS OF LIVING CONDITIONS (SLCs): REPORTED HEALTH AND POVERTY IN THE CARIBBEAN	Social and Economic Studies	10.1080/0376835X.2020.1799757	http://www.jstor.org/stable/27866484	No
Journal Article	M. W. Johansson; M. Persson	2006	Swedish households' indebtedness and ability to pay - a household level study	Sveriges Riksbank Economic Review	http://dx.doi.org/10.1093/eurpub/ckp238	https://search.ebscohost.com/login.aspx?direct=true&db=bth&AN=23512291&site=ehost-live	No
Journal Article	L. Franzini; M. E. Fernandez-Esquer	2006	The association of subjective social status and health in low-income Mexican-origin individuals in Texas	Social Science & Medicine	https://doi.org/10.1016/j.socec.2012.08.009	https://www.sciencedirect.com/science/article/pii/S0277953606000360	No
Journal Article	G. Andersson; T. Noack; S. Ane; H. Weedon-Fekjær	2006	The Demographics of Same-Sex Marriages in Norway and Sweden	Demography	10.1108/02610151211199227	http://www.jstor.org/stable/4137233	No
Journal Article	R. R. Weaver; R. Rivello	2006	The distribution of mortality in the United States: the effects of income (inequality), social capital, and race	Omega (Westport)			No
Journal Article	D. M. Dror; R. Koren; D. M. Steinberg	2006	The impact of filipino micro health-insurance units on income-related equality of access to healthcare	Health Policy			No
Book Section	J. Pinkerton	2006	The Irish National Children’s Strategy_x000D_ lessons for promoting the social inclusion of children and young people	Children, young people and social inclusion	10.1108/S1530-353520170000011005	http://www.jstor.org/stable/j.ctt9qgz29.12	No
Book Section	E. Emerson; H. Graham; C. Hatton	2006	The Measurement of Poverty and Socioeconomic Position in Research Involving People with Intellectual Disability	International Review of Research in Mental Retardation	https://doi.org/10.1016/j.jcomdis.2019.105972	https://www.sciencedirect.com/science/article/pii/S0074775006320034	No
Book Section	S. Asthana; J. Halliday	2006	The national policy context	What works in tackling health inequalities?	10.1108/S1049-258520230000030012	http://www.jstor.org/stable/j.ctt9qgq7k.9	No
Journal Article	M. Trebilcock; L. Jing	2006	The Role of Formal Contract Law and Enforcement in Economic Development	Virginia Law Review	10.1108/03068290710826422	http://www.jstor.org/stable/4144962	No	No	Yes
Grey	J. Banks; M. Marmot; Z. Oldfield; J. P. Smith	2006	The SES health gradient on both sides of the Atlantic	WP07/04		https://ifs.org.uk/sites/default/files/output_url_files/wp0704.pdf	Yes
Book Section	A. Herranz-Loncán	2006	The Spanish Infrastructure Stock, 1844–1935	Research in Economic History	10.1111/j.1468-0262.2004.00479.x	https://doi.org/10.1016/S0363-3268(05)23003-3	No
Book Section	C. Azariadis	2006	THE THEORY OF POVERTY TRAPS_x000D_ What Have We Learned?	Poverty Traps	10.1108/S1049-258520180000026011	http://www.jstor.org/stable/j.ctt7t9m7.5	No
Journal Article	M. Rojas	2006	The utility of happiness research in economics	Journal of Happiness Studies: An Interdisciplinary Forum on Subjective Well-Being	10.1007/s003550000081	http://ovidsp.ovid.com/ovidweb.cgi?T=JS&PAGE=reference&D=psyc5&NEWS=N&AN=2007-09503-007	No
Journal Article	R. Davidson; J. Kitzinger; K. Hunt	2006	The wealthy get healthy, the poor get poorly? Lay perceptions of health inequalities	Social Science & Medicine	https://doi.org/10.1016/j.socec.2011.12.006	https://www.sciencedirect.com/science/article/pii/S0277953605005368	Yes
Book Section	K. Holden; C. Hatcher	2006	Thirteen - Economic Status of the Aged	Handbook of Aging and the Social Sciences (Sixth Edition)	https://doi.org/10.1016/j.ehb.2006.08.001	https://www.sciencedirect.com/science/article/pii/B978012088388250016X	No
Journal Article	L. Golden; B. Wiens-Tuers	2006	To your happiness? Extra hours of labor supply and worker well-being	The Journal of Socio-Economics	https://dx.doi.org/10.1001/jama.2009.8	https://www.sciencedirect.com/science/article/pii/S1053535705001691	No
Book Section	M. Kingma	2006	Welcome to Globalization	Nurses on the Move	10.1007/s11205-011-9924-4	http://www.jstor.org/stable/10.7591/j.ctv2n7mv5.5	No
Journal Article	A. Eggers; C. Gaddy; C. Graham	2006	Well-being and unemployment in Russia in the 1990s: Can society's suffering be individuals’ solace?	The Journal of Socio-Economics	https://doi.org/10.1922/IDJ_2480Sabbah05	https://www.sciencedirect.com/science/article/pii/S1053535705001162	No
Journal Article	C. Kenny	2006	Were People in the Past Poor and Miserable?	Kyklos	http://dx.doi.org/10.1038/s41598-022-13218-w	https://search.ebscohost.com/login.aspx?direct=true&db=bth&AN=20535324&site=ehost-live	No
Journal Article	M. Binswanger	2006	Why does income growth fail to make us happier?: Searching for the treadmills behind the paradox of happiness	The Journal of Socio-Economics	https://dx.doi.org/10.1007/978-3-030-53779-1	https://www.sciencedirect.com/science/article/pii/S1053535705001721	No
Book Section	F. Green	2006	Workers’ Well-Being	Demanding Work	10.1108/S0885-3339(2012)0000013015	http://www.jstor.org/stable/j.ctt4cgbjg.14	No
Journal Article	M. J. Cowan; C. Kakstys	2007	A GREEN MOUNTAIN MIRACLE AND THE GARDEN STATE GRAB: LESSONS FROM VERMONT AND NEW JERSEY ON STATE CORPORATE TAX REFORM	The Tax Lawyer	10.1016/j.cities.2019.102408	http://www.jstor.org/stable/20772685	No
Journal Article	R. C. Runyan; P. Huddleston; J. L. Swinney	2007	A resource‐based view of the small firm	Qualitative Market Research: An International Journal	10.1136/jech-2016-208369	https://doi.org/10.1108/13522750710819720	No
Journal Article	W. Nordhaus	2007	Alternative measures of output in global economic-environmental models: Purchasing power parity or market exchange rates?	Energy Economics	https://doi.org/10.1016/j.jebo.2009.04.019	https://www.sciencedirect.com/science/article/pii/S0140988306000144	No
Journal Article	H. M. Pant; B. S. Fisher	2007	Alternative measures of output in global economic–environmental models: Purchasing power parity or market exchange rates? — Comment	Energy Economics	https://doi.org/10.1016/j.jebo.2009.12.005	https://www.sciencedirect.com/science/article/pii/S0140988306001228	No	No	Yes
Journal Article	N. Wang	2007	An equilibrium model of wealth distribution	Journal of Monetary Economics	http://dx.doi.org/10.2190/C2PP-WF4R-X081-W2QN	https://search.ebscohost.com/login.aspx?direct=true&db=bth&AN=26843754&site=ehost-live	No
Journal Article	J. Schwarze; M. Härpfer	2007	Are people inequality averse, and do they prefer redistribution by the state?: Evidence from German longitudinal data on life satisfaction	The Journal of Socio-Economics	https://dx.doi.org/10.1007/978-94-017-7203-7_13	https://www.sciencedirect.com/science/article/pii/S1053535705001812	No
Journal Article	M. Brabec; R. Godoy; V. Reyes-García; W. R. Leonard	2007	BMI, income, and social capital in a native Amazonian society: interaction between relative and community variables	Am J Hum Biol			No	No	Yes
Journal Article	M. Brabec; R. Godoy; V. Reyes-Garcia; W. R. Leonard	2007	BMI, income, and social capital in a native Amazonian society: interaction between relative and community variables	American Journal of Human Biology	10.1111/j.1467-842X.2003.tb00426.x	http://www3.interscience.wiley.com/cgi-bin/abstract/114276219/ABSTRACT	No	No	Yes
Book Section	S. Ringen	2007	Can We Eradicate Poverty?	What Democracy Is For	10.1108/S1049-258520160000024010	http://www.jstor.org/stable/j.ctt7ssrf.9	No
Book Section	J. J. Donohue	2007	Chapter 18 Antidiscrimination Law	Handbook of Law and Economics		https://www.sciencedirect.com/science/article/pii/S157407300702018X	No
Book Section	S. L. Brooks; M. J. Anderson; L. Esslinger	2007	CHAPTER 9 - The Health Care System	Primary Care Geriatrics (Fifth Edition)	https://doi.org/10.1016/j.enpol.2016.03.019	https://www.sciencedirect.com/science/article/pii/B978032303930750016X	No
Journal Article	J. Bradshaw; D. Richardson; V. M. Ritakallio	2007	Child poverty and child well‐being in Europe	Journal of Children's Services	10.1142/S0217590816400178	https://doi.org/10.1108/17466660200700003	No	No	Yes
Journal Article	U. Deichmann; S. V. Lall	2007	Citizen Feedback and Delivery of Urban Services	World Development	https://doi.org/10.1016/j.soscij.2008.07.001	https://www.sciencedirect.com/science/article/pii/S0305750X06002270	No	No	Yes
Journal Article	I. Dasgupta; R. Kanbur	2007	Community and class antagonism	Journal of Public Economics	https://doi.org/10.1016/j.infbeh.2021.101551	https://www.sciencedirect.com/science/article/pii/S0047272707000485	No	No	Yes
Journal Article	G. G. Kingdon; J. Knight	2007	Community, comparisons and subjective well-being in a divided society	Journal of Economic Behavior and Organization		https://www.scopus.com/inward/record.uri?eid=2-s2.0-33750115434&doi=10.1016%2fj.jebo.2007.03.004&partnerID=40&md5=fa0fbec5b243ac7dbc913953ff04296f	No	No	Yes
Journal Article	S. A. Drakopoulos	2007	COMPARISON WAGE IN TRADE UNION DECISION MAKING	Acta Oeconomica	10.1093/eurpub/ckl018	http://www.jstor.org/stable/40729808	No
Journal Article	B. Kamleitner; E. Kirchler	2007	Consumer credit use: a process model and literature review	European Review of Applied Psychology		https://www.sciencedirect.com/science/article/pii/S1162908807000382	No	No	Yes
Journal Article	G. Betti; N. Dourmashkin; M. Rossi; Y. Ping Yin	2007	Consumer over‐indebtedness in the EU: measurement and characteristics	Journal of Economic Studies	10.1111/roiw.12041	https://doi.org/10.1108/01443580710745371	No
Journal Article	P. B. M. Berentsen; A. Hendriksen; W. J. M. Heijman; H. A. van Vlokhoven	2007	Costs and benefits of on-farm nature conservation	Ecological Economics	https://doi.org/10.1016/j.worlddev.2020.104888	https://www.sciencedirect.com/science/article/pii/S0921800906003661	No
Journal Article	P. P. Carson; K. D. Carson	2007	Demystifying demotion: A look at the psychological and economic consequences on the demotee	Business Horizons	https://doi.org/10.1016/j.forpol.2021.102644	https://www.sciencedirect.com/science/article/pii/S0007681307000766	No
Journal Article	A. D. Haight	2007	Diagram for a small planet: The Production and Ecosystem Possibilities Curve	Ecological Economics	https://doi.org/10.1016/j.worlddev.2020.104977	https://www.sciencedirect.com/science/article/pii/S0921800907001644	No
Journal Article	F. Carlsson; O. Johansson-Stenman; P. Martinsson	2007	Do You Enjoy Having More than Others? Survey Evidence of Positional Goods	Economica	10.1108/IJSE-09-2018-0450	http://www.jstor.org/stable/4541561	No
Book Section	R. H. Frank	2007	Does Context Matter More for Some Goods than Others?	The Evolution of Consumption: Theories and Practices	10.1111/j.1748-3131.2012.01221.x	https://doi.org/10.1016/S1529-2134(07)10010-7	No
Journal Article	K. F. Asiedu; H. Folmer	2007	Does Privatization Improve Job Satisfaction? The Case of Ghana	World Development	https://doi.org/10.1016/j.soscij.2018.02.001	https://www.sciencedirect.com/science/article/pii/S0305750X0700112X	No
Journal Article	B. S. Frey; C. Benesch; A. Stutzer	2007	Does watching TV make us happy?	Journal of Economic Psychology	https://doi.org/10.1016/j.jpubeco.2003.07.006	https://www.sciencedirect.com/science/article/pii/S0167487007000104	No
Book	M. Sarvananthan	2007	Economy of the Conflict Region in Sri Lanka From Embargo to Repression		10.1111/ecin.12234	http://www.jstor.org/stable/resrep06505	No
Journal Article	L. Friedli	2007	editorial	Journal of Public Mental Health	10.1142/S0217590815501040	https://doi.org/10.1108/17465729200700001	No
Journal Article	A. Dor; M. V. Pauly; M. A. Eichleay; P. J. Held	2007	End-Stage Renal Disease and Economic Incentives: The International Study of Health Care Organization and Financing (ISHCOF)	International Journal of Health Care Finance and Economics	10.1086/235364	http://www.jstor.org/stable/30221724	No
Journal Article	A.-C. Francisco	2007	Envy, Leisure, and Restrictions on Working Hours (Envie, loisir et restrictions sur les heures de travail)	The Canadian Journal of Economics / Revue canadienne d'Economique	10.1108/IJSE-11-2016-0302	http://www.jstor.org/stable/4620656	No
Book Section	T. F. Jackson	2007	Epilogue	From Civil Rights to Human Rights	10.1108/S0743-41542019000037A009	http://www.jstor.org/stable/j.ctt3fht1b.16	No
Journal Article	Y.-K. Ng	2007	Eternal Coase and external costs: A case for bilateral taxation and amenity rights	European Journal of Political Economy	https://doi.org/10.1016/j.lithos.2006.03.031	https://www.sciencedirect.com/science/article/pii/S0176268007000407	No
Journal Article	E. Özlem; E. R. Tillman	2007	Exposure to European Union Policies and Support for Membership in the Candidate Countries	Political Research Quarterly	10.1108/IJSE-12-2014-0262	http://www.jstor.org/stable/4623840	No
Book Section	W. Ruprecht	2007	From Carl Menger's Theory of Goods to an Evolutionary Approach to Consumer Behaviour	The Evolution of Consumption: Theories and Practices	10.1111/j.1748-3131.2008.00085.x	https://doi.org/10.1016/S1529-2134(07)10001-6	No
Journal Article	A. Vikat; Z. Spéder; G. Beets; F. C. Billari; C. Bühler; A. Désesquelles; T. Fokkema; J. M. Hoem; A. MacDonald; G. Neyer; A. Pailhé; A. Pinnelli; A. Sola	2007	Generations and Gender Survey (GGS)_x000D_ Towards a better understanding of relationships and processes in the life course	Demographic Research	10.1017/s0714980810000760	http://www.jstor.org/stable/26347959	No
Journal Article	M. C. M. Vendrik; G. B. Woltjer	2007	Happiness and loss aversion: Is utility concave or convex in relative income?	Journal of Public Economics		https://www.scopus.com/inward/record.uri?eid=2-s2.0-34249697067&doi=10.1016%2fj.jpubeco.2007.02.008&partnerID=40&md5=5d08de0428e481770a1bf0a44eedab3d	No
Journal Article	N. Powdthavee	2007	Happiness and the standard of living: The case of South Africa	Handbook on the economics of happiness.	10.1007/s00355-018-1118-4	http://ovidsp.ovid.com/ovidweb.cgi?T=JS&PAGE=reference&D=psyc5&NEWS=N&AN=2007-06134-021	No
Journal Article	B. Hayo	2007	Happiness in transition: An empirical study on Eastern Europe	Economic Systems	https://doi.org/10.1016/S0277-9536(01)00052-1	https://www.sciencedirect.com/science/article/pii/S0939362507000040	No
Book Section	C. Costley; L. Friend; E. Meese; C. Ebbers; L.-J. Wang	2007	Happiness, Consumption, and Being	Consumer Culture Theory	10.1111/j.1475-4991.2009.00368.x	https://doi.org/10.1016/S0885-2111(06)11010-8	No
Book Section	J. Fritzell; C. Lennartsson; O. Lundberg	2007	Health inequalities and welfare resources_x000D_ findings and forecasts	Health inequalities and welfare resources	10.1108/S1049-258520230000030005	http://www.jstor.org/stable/j.ctt9qgn85.16	No
Journal Article	J. D. Benjamin; P. Chinloy; I. F. Megbolugbe	2007	Hospitals: The Market for Health Care Facilities	Real Estate Economics	http://dx.doi.org/10.1097/00001648-200301000-00017	https://search.ebscohost.com/login.aspx?direct=true&db=bth&AN=24006591&site=ehost-live	No
Book Section	S. V. Subramanian; I. Kawachi	2007	Income Levels and Stress	Encyclopedia of Stress		https://www.scopus.com/inward/record.uri?eid=2-s2.0-84882823375&doi=10.1016%2fB978-012373947-6.00528-6&partnerID=40&md5=817b55658e35fdfb5dd29c7b8a4bc672	No
Journal Article	C. D’Ambrosio; J. Frick	2007	Income Satisfaction and Relative Deprivation: An Empirical Link	Social Indicators Research	http://dx.doi.org/10.1136/jech-2016-208369	https://search.ebscohost.com/login.aspx?direct=true&db=bth&AN=24411018&site=ehost-live	No
Journal Article	C. Whelan; B. Maître	2007	Income, deprivation and economic stress in the enlarged European Union	Social Indicators Research	http://dx.doi.org/10.1186/s12939-017-0566-2	https://search.ebscohost.com/login.aspx?direct=true&db=bth&AN=25130302&site=ehost-live	No
Journal Article	C. T. Whelan; B. Maître	2007	Income, deprivation and economic stress in the enlarged European Union	Social Indicators Research		https://www.scopus.com/inward/record.uri?eid=2-s2.0-34249748388&doi=10.1007%2fs11205-006-9051-9&partnerID=40&md5=b0207d56e383f4f05c50430c10ea46cb	No
Journal Article	C. T. Whelan; B. Maitre	2007	Income, deprivation and economic stress in the enlarged European Union	Social Indicators Research	10.1007/s003550200184	http://ovidsp.ovid.com/ovidweb.cgi?T=JS&PAGE=reference&D=psyc5&NEWS=N&AN=2008-08615-004	Yes
Journal Article	K. E. Dynan; E. Ravina	2007	Increasing Income Inequality, External Habits, and Self-Reported Happiness	The American Economic Review	10.1080/14697688.2011.630326	http://www.jstor.org/stable/30034451	No
Book Section	E. Dowler; M. Caraher; P. Lincoln	2007	Inequalities in food and nutrition_x000D_ challenging ‘lifestyles’	Challenging health inequalities	10.1108/S1058-749720200000028003	http://www.jstor.org/stable/j.ctt9qgvbt.13	No
Journal Article	S. Lundberg; R. Startz	2007	Information and racial exclusion	Journal of Population Economics	10.1016/j.cities.2016.10.008	http://www.jstor.org/stable/20730771	No
Journal Article	G. S. Fields; R. D. Hernández; S. Freije; M. L. S. Puerta; O. Arias; J. Assunção	2007	Intragenerational Income Mobility in Latin America [with Comments]	Economía	10.1016/B978-012373947-6.00528-6	http://www.jstor.org/stable/20060493	No
Journal Article	N. i. P. Oleinik	2007	Is a Middle Class" Possible in Rural Communities?"	Sociological Research	http://dx.doi.org/10.1111/cdoe.12582	https://search.ebscohost.com/login.aspx?direct=true&db=bth&AN=24159709&site=ehost-live	No
Journal Article	K. V. Greene; P. J. Nelson	2007	Is relative income of overriding importance for individuals?	International Journal of Social Economics	10.1111/roiw.12608	https://doi.org/10.1108/03068290710826422	No
Journal Article	J.-G. Mora; A. Garcia-Aracil; L. E. Vila	2007	Job Satisfaction among Young European Higher Education Graduates	Higher Education	10.1080/13504851.2022.2097626	http://www.jstor.org/stable/29735041	No
Journal Article	J. Connell	2007	LOCAL SKILLS AND GLOBAL MARKETS? THE MIGRATION OF HEALTH WORKERS FROM CARIBBEAN AND PACIFIC ISLAND STATES	Social and Economic Studies	10.1080/08911916.2016.1230448	http://www.jstor.org/stable/27866497	No
Journal Article	J. B. Wills	2007	Maternal employment, relative income, and child well-being: The effects of gendered household resource allocation on children's cognitive development trajectories	Dissertation Abstracts International Section A: Humanities and Social Sciences	10.1007/s003550050177	http://ovidsp.ovid.com/ovidweb.cgi?T=JS&PAGE=reference&D=psyc5&NEWS=N&AN=2007-99230-259	No
Journal Article	J. W. Dean	2007	National welfare and individual happiness: Income distribution and beyond	Journal of Policy Modeling	http://dx.doi.org/10.1371/journal.pone.0208831	https://search.ebscohost.com/login.aspx?direct=true&db=bth&AN=26148374&site=ehost-live	No
Book Section	T. Oshio	2007	Optimal Education Policies Under an Equity–Efficiency Trade-Off	Population Change, Labor Markets and Sustainable Growth: Towards a New Economic Paradigm	10.1111/j.1468-0351.2009.00384.x	https://doi.org/10.1016/S0573-8555(07)81009-1	No	No	Yes
Journal Article	R. P. Ellis; W. G. Manning	2007	Optimal health insurance for prevention and treatment	Journal of Health Economics	https://doi.org/10.1016/j.jue.2018.06.004	https://www.sciencedirect.com/science/article/pii/S0167629607000598	No	No	Yes
Journal Article	W. Groot; H. M. van den Brink	2007	Optimism, pessimism and the compensating income variation of cardiovascular disease: A two-tiered quality of life stochastic frontier model	Social Science & Medicine	https://doi.org/10.1016/j.socec.2012.11.016	https://www.sciencedirect.com/science/article/pii/S0277953607002717	No	Yes	No	Don't include
Journal Article	S. S. Andaleeb; N. Siddiqui; S. Khandakar	2007	Patient satisfaction with health services in Bangladesh	Health Policy and Planning	10.1108/IJM-07-2013-0184	http://www.jstor.org/stable/45090409	No	No	Yes
Journal Article	S. J. Solnick; L. Hong; D. Hemenway	2007	Positional goods in the United States and China	Journal of Socio-Economics		https://www.scopus.com/inward/record.uri?eid=2-s2.0-34249897797&doi=10.1016%2fj.socec.2006.12.012&partnerID=40&md5=63b770a634d0ed2e6f67a1a11668681f	No	No	Yes
Book Section	K. Orsini; A. Spadaro	2007	Strategic Weight Within Couples: A Microsimulation Approach	Equity	10.1111/j.1540-6229.2007.00184.x	https://doi.org/10.1016/S1049-2585(07)15006-7	No
Journal Article	R. Fischer; J. Maes; M. Schmitt	2007	Tearing down the ‘Wall in the head’? Culture contact between Germans	International Journal of Intercultural Relations	https://doi.org/10.1016/j.jebo.2013.03.017	https://www.sciencedirect.com/science/article/pii/S0147176706000423	No
Journal Article	D. Kawaguchi; F. Ohtake	2007	Testing the Morale Theory of Nominal Wage Rigidity	Industrial and Labor Relations Review	10.1016/S0167-2681(01)00145-7	http://www.jstor.org/stable/25249123	No
Journal Article	R. A. Weaver; R. Rivello	2007	The distribution of mortality in the United States: The effects of income (inequality), social capital, and race	Omega: Journal of Death and Dying		https://www.scopus.com/inward/record.uri?eid=2-s2.0-34548125748&doi=10.2190%2fC772-U444-8J65-2503&partnerID=40&md5=c65e7f6eced046f067b0ef6e9c1a3151	No
Book Section	G. Bakker	2007	The Evolution of Entertainment Consumption and the Emergence of Cinema, 1890–1940	The Evolution of Consumption: Theories and Practices	10.1111/j.1748-3131.2008.00086.x	https://doi.org/10.1016/S1529-2134(07)10005-3	No
Journal Article	B. Gannon; B. Nolan	2007	The impact of disability transitions on social inclusion	Social Science & Medicine	https://doi.org/10.1016/j.socec.2012.11.009	https://www.sciencedirect.com/science/article/pii/S0277953606006034	No
Journal Article	F. Postel-Vinay; H. Turon	2007	The Public Pay Gap in Britain: Small Differences That (Don't?) Matter	The Economic Journal	10.1108/IJSE-12-2020-0800	http://www.jstor.org/stable/4625563	No
Journal Article	J. M. Gowdy	2007	Toward an experimental foundation for benefit-cost analysis	Ecological Economics	https://doi.org/10.1016/j.worlddev.2020.104959	https://www.sciencedirect.com/science/article/pii/S0921800907001322	No
Book Section	J. Barry	2007	Towards a Concrete Utopian Model of Green Political Economy	Utopias, Ecotopias and Green Communities: Exploring the Activism, Settlements and Living Patterns of Green Idealists	10.2307/3517164	https://doi.org/10.1108/S2041-806X(2007)0000001007	No
Journal Article	M.-C. Lee; A. M. Jones	2007	Understanding differences in income-related health inequality between geographic regions in Taiwan using the SF-36	Health Policy	https://doi.org/10.1016/j.landurbplan.2010.08.016	https://www.sciencedirect.com/science/article/pii/S0168851007000243	No
Book Section	J. Perraton	2007	Varieties of Capitalism and Institutional Change	Capitalisms Compared	10.1111/j.1467-9361.2008.00492.x	https://doi.org/10.1016/S0195-6310(06)24005-5	No
Journal Article	T. Hinks; C. Gruen	2007	What is the Structure of South African Happiness Equations? Evidence from Quality of Life Surveys	Social Indicators Research	http://dx.doi.org/10.1186/s12939-017-0536-8	https://search.ebscohost.com/login.aspx?direct=true&db=bth&AN=24815410&site=ehost-live	No
Journal Article	C. M. van Praag; P. H. Versloot	2007	What Is the Value of Entrepreneurship? A Review of Recent Research	Small Business Economics	10.1086/261534	http://www.jstor.org/stable/40229578	No
Book Section	K. Lang	2007	Who Is Poor?	Poverty and Discrimination	10.1108/jmd.2008.02627jaa.001	http://www.jstor.org/stable/j.ctt1bd6jww.5	No
Journal Article	D. Mark Dror; R. Radermacher; R. Koren	2007	Willingness to pay for health insurance among rural and poor persons: Field evidence from seven micro health insurance units in India	Health Policy	http://dx.doi.org/10.1186/s12889-022-13736-2	https://search.ebscohost.com/login.aspx?direct=true&db=bth&AN=24783262&site=ehost-live	No
Journal Article	Ø. Kravdal	2008	A broader perspective on education and mortality: Are we influenced by other people's education?	Social Science & Medicine	https://doi.org/10.1016/j.socec.2013.02.003	https://www.sciencedirect.com/science/article/pii/S0277953607005333	No
Journal Article	O. Kravdal	2008	A broader perspective on education and mortality: Are we influenced by other people's education?	SOCIAL SCIENCE & MEDICINE			No
Journal Article	I. De Carvalho Filho; M. Chamon	2008	A Micro-Empirical Foundation for the Political Economy of Exchange Rate Populism	IMF Staff Papers	10.1086/529073	http://www.jstor.org/stable/40377785	No
Journal Article	R. Ball; K. Chernova	2008	Absolute Income, Relative Income, and Happiness	Social Indicators Research	https://doi.org/10.1016/0014-4983(71)90014-3	https://search.ebscohost.com/login.aspx?direct=true&db=bth&AN=33333055&site=ehost-live	Yes
Journal Article	V. Scoppa; M. Ponzo	2008	An empirical study of happiness in Italy	B.E. Journal of Economic Analysis and Policy		https://www.scopus.com/inward/record.uri?eid=2-s2.0-46749104585&doi=10.2202%2f1935-1682.1965&partnerID=40&md5=24db9e85f0db870d9b5b698dea360546	No
Journal Article	O. Johansson-Stenman; P. Martinsson	2008	Are some lives more valuable? An ethical preferences approach	Journal of Health Economics	https://doi.org/10.1016/j.juro.2013.09.060	https://www.sciencedirect.com/science/article/pii/S0167629607000987	No
Journal Article	C. Ward; A.-M. Masgoret	2008	Attitudes toward Immigrants, Immigration, and Multiculturalism in New Zealand: A Social Psychological Analysis	The International Migration Review	10.1080/00324728.2013.856457	http://www.jstor.org/stable/27645721	No	No	Yes
Journal Article	D. Farnham	2008	Beatrice and Sidney Webb and the intellectual origins of British industrial relations	Employee Relations	10.1111/jcpp.12695	https://doi.org/10.1108/01425450810888295	No
Journal Article	Z. Chen; D. Meltzer	2008	Beefing up with the Chans: Evidence for the effects of relative income and income inequality on health from the China Health and Nutrition Survey	Social Science and Medicine		https://www.scopus.com/inward/record.uri?eid=2-s2.0-42949136606&doi=10.1016%2fj.socscimed.2008.01.016&partnerID=40&md5=18835d8fd95fa25f133b568817b4f8b7	No
Journal Article	J. M. Gowdy	2008	Behavioral economics and climate change policy	Journal of Economic Behavior & Organization	https://doi.org/10.1016/j.jfludis.2017.03.001	https://www.sciencedirect.com/science/article/pii/S0167268108001364	No
Book Section	K. Bolin; S. Höjgård; B. Lindgren	2008	Chapter 10 Utilization of Inpatient Care	Simulating an Ageing Population: A Microsimulation Approach Applied to Sweden	10.1111/j.1468-0297.2010.02359.x	https://doi.org/10.1016/S0573-8555(07)00010-7	No
Journal Article	K. Odaka	2008	Comment on “What's Not Converging? East Asia's Relative Performance in Income, Health, and Education”	Asian Economic Policy Review	https://doi.org/10.1016/0010-7824(79)90031-3	https://search.ebscohost.com/login.aspx?direct=true&db=bth&AN=31897825&site=ehost-live	No	No	Yes
Journal Article	R. Hasan	2008	Comment on “What's Not Converging? East Asia's Relative Performance in Income, Health, and Education”	Asian Economic Policy Review	https://doi.org/10.1016/0014-2921(83)90078-8	https://search.ebscohost.com/login.aspx?direct=true&db=bth&AN=31897826&site=ehost-live	No	No	Yes
Journal Article	M. C. Berger; G. C. Blomquist; K. Sabirianova Peter	2008	Compensating differentials in emerging labor and housing markets: Estimates of quality of life in Russian cities	Journal of Urban Economics	https://doi.org/10.1016/j.jcrimjus.2010.02.002	https://www.sciencedirect.com/science/article/pii/S0094119007000186	No
Journal Article	D. Haile; A. Sadrieh; H. A. A. Verbon	2008	Cross-racial envy and underinvestment in South African partnerships	Cambridge Journal of Economics	10.1016/j.jebo.2020.04.023	http://www.jstor.org/stable/23601848	No
Book Section	P. A. T. Armstrong; H. Armstrong; K. Scott-Dixon	2008	Determining Who Counts	Critical To Care	10.1007/s11205-010-9709-1	http://www.jstor.org/stable/10.3138/9781442687790.7	No
Journal Article	J. Schnittker	2008	Diagnosing our national disease: Trends in income and happiness, 1973 to 2004	Social Psychology Quarterly		https://www.scopus.com/inward/record.uri?eid=2-s2.0-55749116165&doi=10.1177%2f019027250807100307&partnerID=40&md5=616cdeb26251f22e6823c9758640046e	No
Journal Article	L. M. Takahashi; M. G. Magalong	2008	Disruptive social capital: (Un)Healthy socio-spatial interactions among Filipino men living with HIV/AIDS	Health & Place		https://www.sciencedirect.com/science/article/pii/S1353829207000500	No
Journal Article	N. Kondo; I. Kawachi; S. V. Subramanian; Y. Takeda; Z. Yamagata	2008	Do social comparisons explain the association between income inequality and health?: Relative deprivation and perceived health among male and female Japanese individuals	Social Science & Medicine	https://doi.org/10.1016/j.socec.2013.05.012	https://www.sciencedirect.com/science/article/pii/S0277953608002967	No
Journal Article	P. Dolan; T. Peasgood; M. White	2008	Do we really know what makes us happy? A review of the economic literature on the factors associated with subjective well-being	Journal of Economic Psychology	https://doi.org/10.1016/j.jpubeco.2003.12.004	https://www.sciencedirect.com/science/article/pii/S0167487007000694	No
Journal Article	E. A. Lazarova; I. Mosca	2008	Does governance matter for aggregate health capital?	Applied Economics Letters	10.1007/s10818-009-9070-0	http://www.informaworld.com/smpp/content~db=all~content=a781670396	No
Journal Article	G. D. A. Brown; J. Gardner; A. J. Oswald; J. Qian	2008	Does wage rank affect employees' well-being?	INDUSTRIAL RELATIONS			Yes
Journal Article	F. Borgonovi	2008	Doing well by doing good. The relationship between formal volunteering and self-reported health and happiness	Social Science & Medicine	https://doi.org/10.1016/j.socec.2013.02.005	https://www.sciencedirect.com/science/article/pii/S0277953608000373	No
Journal Article	K. Saeed; O. V. Pavlov	2008	Dynastic Cycle: A Generic Structure Describing Resource Allocation in Political Economies, Markets and Firms	The Journal of the Operational Research Society	10.1016/j.asieco.2016.01.004	http://www.jstor.org/stable/20202204	No
Journal Article	B. Stevenson; J. Wolfers	2008	Economic growth and subjective well-being: Reassessing the Easterlin paradox	Brookings Papers on Economic Activity		https://www.scopus.com/inward/record.uri?eid=2-s2.0-55349103432&partnerID=40&md5=83a1bcd44147106221e30e25323003f7	No
Journal Article	P. Burton; S. Phipps	2008	Economic Resources, Relative Socioeconomic Position and Social Relationships: Correlates of the Happiness of Young Canadian Teens	CHILD INDICATORS RESEARCH			No
Book Section	L. Kaplow	2008	Elaboration and Extensions	The Theory of Taxation and Public Economics	10.1108/S1049-258520160000024002	http://www.jstor.org/stable/j.ctt7srnp.8	No
Journal Article	F. Brereton; J. P. Clinch; S. Ferreira	2008	Employment and Life-Satisfaction: Insights from Ireland	ECONOMIC AND SOCIAL REVIEW			No
Journal Article	J. A. Nickerson; T. R. Zenger	2008	Envy, Comparison Costs, and the Economic Theory of the Firm	Strategic Management Journal	10.1086/235416	http://www.jstor.org/stable/40060239	No
Book Section	K. A. Sweeney	2008	Exercising social power: The case of marriage	Advancing Gender Research from the Nineteenth to the Twenty-First Centuries	10.1111/j.1748-3131.2008.00084.x	https://doi.org/10.1016/S1529-2126(08)12008-2	No
Journal Article	N. M. Duc	2008	Farmers' satisfaction with aquaculture - A logistic model in Vietnam	Ecological Economics		https://www.scopus.com/inward/record.uri?eid=2-s2.0-53749087640&doi=10.1016%2fj.ecolecon.2008.05.009&partnerID=40&md5=581dcda92fab5748a1f3a29a2f21defd	No
Journal Article	N. M. Duc	2008	Farmers' satisfaction with aquaculture — A logistic model in Vietnam	Ecological Economics	https://doi.org/10.1016/j.worlddev.2020.105271	https://www.sciencedirect.com/science/article/pii/S0921800908002176	No
Book Section	I. Jeliazkov; J. Graves; M. Kutzbach	2008	Fitting and comparison of models for multivariate ordinal outcomes	Bayesian Econometrics	10.1111/j.1468-232X.2008.00525.x	https://doi.org/10.1016/S0731-9053(08)23004-5	No
Journal Article	M.-A. Diaye; F. Gardes; xe; ois; C. Starzec	2008	GARP Violation, Economic Environment Distortions and Shadow Prices: Evidence from Household Expenditure Panel Data	Annales d'&#xc9;conomie et de Statistique	10.1080/0092623X.2014.889057	http://www.jstor.org/stable/27739817	No
Journal Article	R. Di Tella; R. MacCulloch	2008	Gross national happiness as an answer to the Easterlin Paradox?	Journal of Development Economics	https://doi.org/10.1016/j.socscimed.2016.11.028	https://www.sciencedirect.com/science/article/pii/S0304387807000600	Yes
Journal Article	T. McManus; Y. Holtzman; H. Lazarus	2008	Guest editorial	Journal of Management Development	10.2307/1885848	https://doi.org/10.1108/jmd.2008.02627jaa.001	No
Journal Article	H. Boushey; C. Weller	2008	Has Growing Inequality Contributed to Rising Household Economic Distress?	Review of Political Economy	https://doi.org/10.1016/0001-8791(82)90065-3	https://search.ebscohost.com/login.aspx?direct=true&db=bth&AN=28055995&site=ehost-live	No
Journal Article	A. M. Jones; J. Wildman	2008	Health, income and relative deprivation: Evidence from the BHPS	Journal of Health Economics	https://doi.org/10.1016/j.jue.2019.103211	https://www.sciencedirect.com/science/article/pii/S0167629607000756	Yes
Journal Article	C. Schoen; S. R. Collins; J. L. Kriss; M. M. Doty	2008	How many are underinsured? Trends among U.S. adults, 2003 and 2007	Health Affairs	10.2307/j.ctt1mtz6f6.14	https://search.ebscohost.com/login.aspx?direct=true&db=bth&AN=105707262&site=ehost-live	No
Journal Article	C. Schoen; S. R. Collins; J. L. Kriss; M. M. Doty	2008	How Many Are Underinsured? Trends Among U.S. Adults, 2003 And 2007	Health Affairs	https://doi.org/10.1016/0038-0121(83)90041-1	https://search.ebscohost.com/login.aspx?direct=true&db=bth&AN=44328124&site=ehost-live	No
Journal Article	A. Ileana Petrescu; R. Simmons	2008	Human resource management practices and workers' job satisfaction	International Journal of Manpower	10.1111/kykl.12062	https://doi.org/10.1108/01437720810908947	No
Journal Article	A. I. Petrescu; R. Simmons	2008	Human resource management practices and workers' job satisfaction	INTERNATIONAL JOURNAL OF MANPOWER			No
Journal Article	F. Gardes; P. Merrigan	2008	Individual needs and social pressure: Evidence on the Easterlin hypothesis using repeated cross-section surveys of Canadian households	Journal of Economic Behavior & Organization	https://doi.org/10.1016/j.jfludis.2014.05.005	https://www.sciencedirect.com/science/article/pii/S0167268107000327	No
Journal Article	A. W. Siegel	2008	Inequality, privacy, and mental health	International Journal of Law and Psychiatry	https://doi.org/10.1016/j.jebo.2017.07.002	https://www.sciencedirect.com/science/article/pii/S0160252708000241	No
Journal Article	J. Alber; U. Kohler	2008	Informal Food Production in the Enlarged European Union	Social Indicators Research	10.1080/00324728.2013.856457	http://www.jstor.org/stable/27734731	No
Journal Article	J. Ermisch; C. Pronzato	2008	Intra-Household Allocation of Resources: Inferences from Non-resident Fathers’ Child Support Payments	Economic Journal	https://doi.org/10.1016/0002-8703(84)90662-8	https://search.ebscohost.com/login.aspx?direct=true&db=bth&AN=30010403&site=ehost-live	No
Journal Article	F. W. Andersson	2008	Is concern for relative consumption a function of relative consumption?	The Journal of Socio-Economics	https://dx.doi.org/10.1007/s10902-006-9028-z	https://www.sciencedirect.com/science/article/pii/S1053535707000753	No
Journal Article	M. Killian; R. Schoen; A. Dusso	2008	Keeping up with the Joneses: The Interplay of Personal and Collective Evaluations in Voter Turnout	Political Behavior	10.1086/235422	http://www.jstor.org/stable/40213320	No
Journal Article	R. A. Easterlin; A. C. Plagnol	2008	Life satisfaction and economic conditions in East and West Germany pre- and post-unification	Journal of Economic Behavior and Organization		https://www.scopus.com/inward/record.uri?eid=2-s2.0-56549130964&doi=10.1016%2fj.jebo.2008.06.009&partnerID=40&md5=fe5350ef9fde947ac6f0401b22bca18e	No
Journal Article	S. Appleton; L. Song	2008	Life Satisfaction in Urban China: Components and Determinants	World Development	https://doi.org/10.1016/j.ssmph.2016.03.001	https://www.sciencedirect.com/science/article/pii/S0305750X08001721	No
Journal Article	K. K. Charles; P. DeCicca	2008	Local labor market fluctuations and health: Is there a connection and for whom?	Journal of Health Economics	https://doi.org/10.1016/j.jval.2022.01.024	https://www.sciencedirect.com/science/article/pii/S0167629608000817	No
Journal Article	A. Colver	2008	Measuring quality of life in studies of disabled children	Paediatrics and Child Health		https://www.sciencedirect.com/science/article/pii/S1751722208001285	No
Journal Article	F. El-Jardali; N. Dumit; D. Jamal; G. Mouro	2008	Migration of Lebanese nurses: A questionnaire survey and secondary data analysis	International Journal of Nursing Studies	https://doi.org/10.1016/j.healthplace.2016.08.013	https://www.sciencedirect.com/science/article/pii/S0020748907002519	No
Journal Article	A. Clark; N. Colombier; D. Masclet	2008	Never the same after the first time: the satisfaction of the second-generation self-employed	INTERNATIONAL JOURNAL OF MANPOWER			No
Journal Article	A. Clark; N. Colombier; D. Masclet	2008	Never the same after the first time: the satisfaction of the second‐generation self‐employed	International Journal of Manpower	10.1111/jpet.12281	https://doi.org/10.1108/01437720810908910	No
Journal Article	L. Golden; B. Wiens-Tuers	2008	Overtime Work and Wellbeing at Home	Review of Social Economy	10.1080/14616690701846938	http://www.jstor.org/stable/29770448	No	No	Yes
Journal Article	T. Knudsen	2008	Reference groups and variable risk strategies	Journal of Economic Behavior & Organization	https://doi.org/10.1016/j.jfludis.2015.03.003	https://www.sciencedirect.com/science/article/pii/S0167268108000267	No
Journal Article	J. Costa-Font; A. Garcia-Gonzalez; M. Font-Vilalta	2008	Relative Income and Attitudes towards Long-Term Care Financing	The Geneva Papers on Risk and Insurance. Issues and Practice	10.1108/978-1-78973-857-520191002	http://www.jstor.org/stable/41953003	No
Journal Article	A. E. Clark; P. Frijters; M. A. Shields	2008	Relative income, happiness, and utility: An explanation for the Easterlin paradox and other puzzles	Journal of Economic Literature		https://www.scopus.com/inward/record.uri?eid=2-s2.0-42449109174&doi=10.1257%2fjel.46.1.95&partnerID=40&md5=bdc92b9e5701d639d7daf860bf56e509	No
Journal Article	R. Mallin; S. K. Hull	2008	Role of the Social Milieu in Health and Wellness	Primary Care: Clinics in Office Practice	https://doi.org/10.1016/j.jebo.2005.12.005	https://www.sciencedirect.com/science/article/pii/S0095454308000407	No
Journal Article	R. H. Frank	2008	Should public policy respond to positional externalities?	Journal of Public Economics	https://doi.org/10.1016/j.inteco.2022.04.005	https://www.sciencedirect.com/science/article/pii/S0047272708000443	No
Journal Article	A. Witztum	2008	Social attitudes and re-distributive policies	The Journal of Socio-Economics	https://dx.doi.org/10.1007/s10902-012-9384-9	https://www.sciencedirect.com/science/article/pii/S1053535707001527	No
Journal Article	M. K. Islam; U.-G. Gerdtham; B. Gullberg; M. Lindström; J. Merlo	2008	Social capital externalities and mortality in Sweden	Economics & Human Biology		https://www.sciencedirect.com/science/article/pii/S1570677X07000652	No
Journal Article	G. J. Bratsiotis; B. Peng	2008	Social interaction and effort in a success-at-work augmented utility model	The Journal of Socio-Economics	https://dx.doi.org/10.1007/s10902-020-00239-3	https://www.sciencedirect.com/science/article/pii/S1053535707001801	No
Journal Article	N. Chusseau; J. Hellier	2008	Social policies and R&D subsidies	International Journal of Manpower	10.1111/jors.12311	https://doi.org/10.1108/01437720810878905	No
Journal Article	J. Kim; S. N. Jang	2008	Socioeconomic disparities in breast cancer screening among US women: trends from 2000 to 2005	J Prev Med Public Health			No
Journal Article	K. S. Lee; H. Ono	2008	Specialization and happiness in marriage: A U.S.–Japan comparison	Social Science Research	https://doi.org/10.1016/j.jce.2014.04.010	https://www.sciencedirect.com/science/article/pii/S0049089X08000215	No
Journal Article	E. Auriol; R. Renault	2008	Status and Incentives	The RAND Journal of Economics	10.1016/j.yhbeh.2012.07.006	http://www.jstor.org/stable/25046375	No
Journal Article	R. Wendner; L. H. Goulder	2008	Status effects, public goods provision, and excess burden	Journal of Public Economics	https://doi.org/10.1016/j.intell.2016.02.006	https://www.sciencedirect.com/science/article/pii/S004727270800073X	No
Book Section		2008	Subject Index	Simulating an Ageing Population: A Microsimulation Approach Applied to Sweden	10.1111/j.1468-0335.2011.00896.x	https://doi.org/10.1016/S0573-8555(07)00019-3	No
Journal Article	E. Haisley; R. Mostafa; G. Loewenstein	2008	Subjective relative income and lottery ticket purchases	JOURNAL OF BEHAVIORAL DECISION MAKING			No
Journal Article	M. Fafchamps; F. Shilpi	2008	Subjective welfare, isolation, and relative consumption	Journal of Development Economics	https://doi.org/10.1016/j.socscimed.2017.03.033	https://www.sciencedirect.com/science/article/pii/S0304387807000703	No
Journal Article	M. Farid; H. Lazarus	2008	Subjective well-being in rich and poor countries	Journal of Management Development		https://www.scopus.com/inward/record.uri?eid=2-s2.0-59849111350&doi=10.1108%2f02621710810916303&partnerID=40&md5=ea2f6790fc5b86645f5452c3a66269dc	No
Journal Article	M. Farid; H. Lazarus	2008	Subjective well‐being in rich and poor countries	Journal of Management Development	10.1111/roiw.12369	https://doi.org/10.1108/02621710810916303	No
Journal Article	Q. M. H. Duroy	2008	Testing the affluence hypothesis: A cross-cultural analysis of the determinants of environmental action	The Social Science Journal	https://doi.org/10.1016/j.tourman.2015.06.003	https://www.sciencedirect.com/science/article/pii/S0362331908000505	No
Journal Article	S. J. Hartnett	2008	The Annihilating Public Policies of the Prison-Industrial Complex; or, Crime, Violence, and Punishment in An Age of Neoliberalism	Rhetoric and Public Affairs	10.1108/978-1-78973-031-920191004	http://www.jstor.org/stable/41940385	No
Journal Article	R. Smyth; V. Mishra; X. Qian	2008	The Environment and Well-Being in Urban China	Ecological Economics	https://doi.org/10.1016/j.worlddev.2022.105817	https://www.sciencedirect.com/science/article/pii/S0921800908002486	No
Journal Article	J. Konow; J. Earley	2008	The Hedonistic Paradox: Is homo economicus happier?	Journal of Public Economics	https://doi.org/10.1016/j.injury.2019.05.029	https://www.sciencedirect.com/science/article/pii/S004727270700062X	No
Journal Article	V. Ateca-Amestoy; R. Serrano-del-Rosal; E. Vera-Toscano	2008	The leisure experience	The Journal of Socio-Economics	https://dx.doi.org/10.1007/s00127-004-0768-y	https://www.sciencedirect.com/science/article/pii/S1053535707000054	No
Journal Article	R. Layard; G. Mayraz; S. Nickell	2008	The marginal utility of income	Journal of Public Economics	https://doi.org/10.1016/j.ins.2022.10.056	https://www.sciencedirect.com/science/article/pii/S0047272708000248	No
Journal Article	S. Rossouw; W. Naudé	2008	The non-economic quality of life on a sub-national level in South Africa	Social Indicators Research		https://www.scopus.com/inward/record.uri?eid=2-s2.0-41549154700&doi=10.1007%2fs11205-007-9178-3&partnerID=40&md5=1901a3e3839730e7aa6b254bc883a868	No
Journal Article	S. Rossouw; W. Naude	2008	The non-economic quality of life on a sub-national level in South Africa	SOCIAL INDICATORS RESEARCH			No
Journal Article	J. Komlos; P. Salamon	2008	The poverty of growth with interdependent utility functions	The Journal of Socio-Economics	https://dx.doi.org/10.1007/s10902-020-00254-4	https://www.sciencedirect.com/science/article/pii/S1053535708000152	No
Book Section	G. Firebaugh	2008	The Second Rule_x000D_ LOOK FOR DIFFERENCES THAT MAKE A DIFFERENCE, AND REPORT THEM	Seven Rules for Social Research	10.1108/S2043-905920160000011001	http://www.jstor.org/stable/j.ctv39x5wn.5	No
Journal Article	Y. Georgellis; A. Gregoriou; J. Healy; N. Tsitsianis	2008	Unemployment and life satisfaction: a non-linear adaptation process	INTERNATIONAL JOURNAL OF MANPOWER			No
Journal Article	Y. Georgellis; A. Gregoriou; J. Healy; N. Tsitsianis	2008	Unemployment and life satisfaction: a non‐linear adaptation process	International Journal of Manpower	10.1111/kykl.12193	https://doi.org/10.1108/01437720810908956	No
Journal Article	P. Herd; R. F. Schoeni; J. S. House	2008	Upstream Solutions: Does the Supplemental Security Income Program Reduce Disability in the Elderly?	The Milbank Quarterly	10.1016/S0195-6310(06)24005-5	http://www.jstor.org/stable/25434083	No
Journal Article	L. Bruni; L. Stanca	2008	Watching alone: Relational goods, television and happiness	Journal of Economic Behavior & Organization	https://doi.org/10.1016/j.jfludis.2013.10.001	https://www.sciencedirect.com/science/article/pii/S0167268106002095	No
Journal Article	L. M. Harris	2008	Water Rich, Resource Poor: Intersections of Gender, Poverty, and Vulnerability in Newly Irrigated Areas of Southeastern Turkey	World Development	https://doi.org/10.1016/j.ssaho.2022.100353	https://www.sciencedirect.com/science/article/pii/S0305750X08001319	No
Journal Article	A. Chong; M. Gradstein	2008	What determines foreign aid? The donors' perspective	Journal of Development Economics		https://www.scopus.com/inward/record.uri?eid=2-s2.0-43649099223&doi=10.1016%2fj.jdeveco.2007.08.001&partnerID=40&md5=01668936a518b612b8c081be3d9498d6	No
Journal Article	D. A. Weisbach	2008	What Does Happiness Research Tell Us About Taxation?	JOURNAL OF LEGAL STUDIES			No
Journal Article	P. K. Lorgelly; J. Lindley	2008	What is the relationship between income inequality and health? Evidence from the BHPS	Health Econ			Yes
Journal Article	C. Kenny	2008	What's Not Converging? East Asia's Relative Performance in Income, Health, and Education	Asian Economic Policy Review	https://doi.org/10.1016/0014-2921(93)90117-S	https://search.ebscohost.com/login.aspx?direct=true&db=bth&AN=31897827&site=ehost-live	No
Journal Article	G. H. Chung; M. B. Tucker; D. Takeuchi	2008	Wives' Relative Income Production and Household Male Dominance: Examining Violence among Asian American Enduring Couples	Family Relations	10.1016/j.chieco.2008.09.003	http://www.jstor.org/stable/20456786	No
Journal Article	M. Rojas	2008	X-inefficiency in the use of income to attain economic satisfaction	The Journal of Socio-Economics	https://dx.doi.org/10.1007/s11205-006-9051-9	https://www.sciencedirect.com/science/article/pii/S1053535708000516	No
Journal Article	S. Guriev; E. Zhuravskaya	2009	(Un)Happiness in Transition	The Journal of Economic Perspectives	10.1080/01490400903547245	http://www.jstor.org/stable/27740528	Yes
Journal Article	M. Altman	2009	A Behavioral-Institutional Model of Endogenous Growth and Induced Technical Change	Journal of Economic Issues	10.1086/713936	http://www.jstor.org/stable/40647767	No
Journal Article	T. Jordahl; B. J. Lohman	2009	A bioecological analysis of risk and protective factors associated with early sexual intercourse of young adolescents	Children and Youth Services Review	https://doi.org/10.1016/j.paid.2016.12.044	https://www.sciencedirect.com/science/article/pii/S0190740909001510	No
Journal Article	F. Bolle; Y. Okhrin; C. Vogel	2009	A note on interdependent happiness	The Journal of Socio-Economics	https://dx.doi.org/10.1016/j.appet.2020.104993	https://www.sciencedirect.com/science/article/pii/S1053535709000365	Yes
Journal Article	A. Levy	2009	A theory of happiness-wealth relationship with status-sensitive communication	The Journal of Socio-Economics	https://dx.doi.org/10.1007/s11205-010-9743-z	https://www.sciencedirect.com/science/article/pii/S1053535708001091	Yes
Journal Article	J. Leibler; L. Zwack; J. Levy	2009	Agreement with inequality axioms and perceptions of inequality among environmental justice and risk assessment professionals	Health, Risk & Society	https://doi.org/10.1016/0035-5054(94)90003-5	https://search.ebscohost.com/login.aspx?direct=true&db=bth&AN=37709394&site=ehost-live	Yes
Journal Article	C. Muntaner; C. Borrell; J. SolÀ; M. MarÍ-Dell'Olmo; H. Chung; M. RodrÍGuez-Sanz; J. Benach; S. Noh	2009	Capitalists, managers, professionals and mortality: Findings from the Barcelona Social Class and All Cause Mortality Longitudinal Study	Scandinavian Journal of Public Health	10.1108/IJSE-02-2018-0074	http://www.jstor.org/stable/45150195	No	No	Yes
Book Section	S. C. Babu; P. Sanyal	2009	Chapter 11 - Predicting child nutritional status using related socioeconomic variables – application of discriminant function analysis	Food Security, Poverty and Nutrition Policy Analysis	https://doi.org/10.1016/j.ehb.2016.11.007	https://www.sciencedirect.com/science/article/pii/B9780123747129000110	No
Book Section	E. Emerson; C. Hatton	2009	Chapter 4 Socioeconomic Position, Poverty, and Family Research	International Review of Research in Mental Retardation	https://doi.org/10.1016/j.jcomdis.2022.106183	https://www.sciencedirect.com/science/article/pii/S0074775009370044	No
Journal Article	E. H. Blecher; C. P. van Walbeek	2009	Cigarette affordability trends: an update and some methodological comments	Tobacco control	10.1002/jae.1134	http://ovidsp.ovid.com/ovidweb.cgi?T=JS&PAGE=reference&D=med7&NEWS=N&AN=19179369	No	No	Yes
Book Section	P. A. Jargowsky	2009	Comment on robert hutchens, “Occupational segregation with economic disadvantage: an investigation of decomposable indexes”	Occupational and Residential Segregation	10.2307/2522567	https://doi.org/10.1108/S1049-2585(2009)0000017009	No	No	Yes
Journal Article	N. Auger; G. Zang; M. Daniel	2009	Community-level income inequality and mortality in Quebec, Canada	PUBLIC HEALTH			No	No	Yes
Journal Article	K. J. Arrow; P. S. Dasgupta	2009	Conspicuous Consumption, Inconspicuous Leisure*	ECONOMIC JOURNAL			No
Journal Article	F. W. Andersson	2009	Consumption theory with reference dependent utility	The Journal of Socio-Economics	https://dx.doi.org/10.1007/s11205-016-1262-0	https://www.sciencedirect.com/science/article/pii/S1053535709000146	No
Journal Article	N. M. Duc	2009	Contribution of fish production to farmers' subjective well-being in Vietnam - A logistic model	Journal of the World Aquaculture Society		https://www.scopus.com/inward/record.uri?eid=2-s2.0-66949163356&doi=10.1111%2fj.1749-7345.2009.00262.x&partnerID=40&md5=df3b67c47f3a9ff224f14761848fc7e3	No
Journal Article	C. Senik	2009	Direct evidence on income comparisons and their welfare effects	Journal of Economic Behavior & Organization	https://doi.org/10.1016/j.jfs.2016.03.002	https://www.sciencedirect.com/science/article/pii/S0167268109001243	Yes
Book Section	O. Rummel	2009	Distribution dynamics and measurement error	Measurement Error: Consequences, Applications and Solutions	10.2307/2234466	https://doi.org/10.1108/S0731-9053(2009)0000024014	No
Journal Article	D. C. Ling	2009	Do the Chinese “Keep up with the Jones”?: Implications of peer effects, growing economic disparities and relative deprivation on health outcomes among older adults in China	China Economic Review	https://doi.org/10.1016/S1514-0326(10)60006-2	https://www.sciencedirect.com/science/article/pii/S1043951X08000904	no
Journal Article	D. Figlio; S. Hamersma; J. Roth	2009	Does prenatal WIC participation improve birth outcomes? New evidence from Florida	Journal of Public Economics	https://doi.org/10.1016/j.iref.2013.05.008	https://www.sciencedirect.com/science/article/pii/S0047272708001266	No
Journal Article	Y.-H. Noh	2009	Does unemployment increase suicide rates? The OECD panel evidence	Journal of Economic Psychology	https://doi.org/10.1016/j.jpubeco.2007.03.004	https://www.sciencedirect.com/science/article/pii/S0167487009000361	No
Journal Article	G. Firebaugh; M. B. Schroeder	2009	Does your neighbor's income affect your happiness?	American Journal of Sociology		https://www.scopus.com/inward/record.uri?eid=2-s2.0-77149154341&doi=10.1086%2f603534&partnerID=40&md5=26f6404404661aa973783ff8177e6e93	No
Journal Article	G. Firebaugh; M. Schroeder; xa; B	2009	Does Your Neighbor&#x2019;s Income Affect Your Happiness?	American Journal of Sociology	10.1007/s11199-017-0848-6	http://www.jstor.org/stable/10.1086/603534	No
Journal Article	M. Rojas	2009	ECONOMÍA DE LA FELICIDAD: Hallazgos relevantes respecto al ingreso y el bienestar	Economy of the Happiness: Excellent Finds With Regard to the Revenue and the Well-Being.	https://doi.org/10.1016/0038-0121(75)90005-1	https://search.ebscohost.com/login.aspx?direct=true&db=bth&AN=43801173&site=ehost-live	No
Journal Article	P. Bockerman; E. Johansson; S. Helakorpi; A. Uutela	2009	Economic inequality and population health: looking beyond aggregate indicators	SOCIOLOGY OF HEALTH & ILLNESS			No
Journal Article	A. Krause	2009	Education and Taxation Policies in the Presence of Countervailing Incentives	Economica	10.1086/261964	http://www.jstor.org/stable/40268924	No
Book Section		2009	Entries A–H	The Princeton Encyclopedia of the World Economy. (Two volume set)	10.1108/S1049-258520150000023009	http://www.jstor.org/stable/j.ctt7sfvn.7	No
Book Section		2009	Entries I–Z	The Princeton Encyclopedia of the World Economy. (Two volume set)	10.1108/S1049-258520150000023004	http://www.jstor.org/stable/j.ctt7sfvn.12	No
Journal Article	K. Choi	2009	Envy, Inequity Aversion, and Optimal Income Taxation	FINANZARCHIV			No
Journal Article	Z. Li	2009	Essays on the implementation of subjective measurements of well-being	Dissertation Abstracts International Section A: Humanities and Social Sciences	10.1007/s00420-022-01923-y	http://ovidsp.ovid.com/ovidweb.cgi?T=JS&PAGE=reference&D=psyc6&NEWS=N&AN=2009-99170-420	No
Journal Article	T. Michalak; J. Tyrowicz; P. McBurney; M. Wooldridge	2009	Exogenous coalition formation in the e-marketplace based on geographical proximity	Electronic Commerce Research and Applications		https://www.sciencedirect.com/science/article/pii/S1567422308000872	No
Book Section	R. Ewins	2009	FROM NON-RITUAL TRADE TO COTTAGE INDUSTRY	Staying Fijian	10.1108/S1049-258520140000022010	http://www.jstor.org/stable/j.ctt6wqp6d.14	No
Journal Article	G. Kaufman; H. Taniguchi	2009	GENDER AND MARITAL HAPPINESS IN JAPAN	International Journal of Sociology of the Family	10.1016/j.healthpol.2018.06.011	http://www.jstor.org/stable/23028801	No
Book Section	G. Delavan	2009	Getting the Crisis Right	The Teacher's Attention	10.1108/JES-04-2017-0096	http://www.jstor.org/stable/j.ctt14btf5j.5	No
Journal Article	M. Hua; K. Jones; R. Johnston	2009	Global variations in health: Evaluating Wilkinson's income inequality hypothesis using the World Values Survey	Social Science & Medicine	10.1007/s00420-022-01923-y	http://ovidsp.ovid.com/ovidweb.cgi?T=JS&PAGE=reference&D=psyc6&NEWS=N&AN=2009-02288-004	No
Journal Article	M. Jen; K. Jones; R. Johnston	2009	Global variations in health: evaluating Wilkinson's income inequality hypothesis using the World Values Survey	Social Science & Medicine	10.1111/j.1467-6419.2009.00579.x	http://www.sciencedirect.com/science/journal/02779536	No
Journal Article	M. H. Jen; K. Jones; R. Johnston	2009	Global variations in health: Evaluating Wilkinson's income inequality hypothesis using the World Values Survey	Social Science & Medicine	https://doi.org/10.1016/j.socec.2013.06.006	https://www.sciencedirect.com/science/article/pii/S027795360800614X	Yes
Journal Article	P. Verme	2009	Happiness, freedom and control	Journal of Economic Behavior & Organization	https://doi.org/10.1016/j.jfludis.2021.105865	https://www.sciencedirect.com/science/article/pii/S0167268109001164	No
Journal Article	P. H. Brown; C. Theoharides	2009	Health-seeking behavior and hospital choice in China's New Cooperative Medical System	Health Econ			No
Journal Article	N. Powdthavee	2009	How important is rank to individual perception of economic standing? A within-community analysis	JOURNAL OF ECONOMIC INEQUALITY			No
Journal Article	H. Welsch	2009	Implications of happiness research for environmental economics	Ecological Economics	https://doi.org/10.1016/j.worlddev.2022.105988	https://www.sciencedirect.com/science/article/pii/S0921800909002298	No
Journal Article	G. M. Caporale; Y. Georgellis; N. Tsitsianis; Y. P. Yin	2009	Income and happiness across Europe: Do reference values matter?	Journal of Economic Psychology	https://doi.org/10.1016/0016-3287(78)90035-6	https://search.ebscohost.com/login.aspx?direct=true&db=bth&AN=36337103&site=ehost-live	Yes
Journal Article	G. S. Phillips; L. A. Wise; J. W. Rich-Edwards; M. J. Stampfer; L. Rosenberg	2009	Income incongruity, relative household income, and preterm birth in the Black Women's Health Study	Soc Sci Med			No
Journal Article	T. Oshio; M. Kobayashi	2009	Income inequality, area-level poverty, perceived aversion to inequality, and self-rated health in Japan	Social Science & Medicine	https://doi.org/10.1016/j.socec.2014.02.004	https://www.sciencedirect.com/science/article/pii/S027795360900361X	No
Journal Article	E. Bernabé; A. Sheiham; W. Sabbah	2009	Income, income inequality, dental caries and dental care levels: an ecological study in rich countries	Caries Res			No
Journal Article	H. Gravelle; M. Sutton	2009	Income, relative income, and self-reported health in Britain 1979-2000	Health Econ			Yes
Journal Article	P. R. P. Coelho; J. E. McClure	2009	Inframarginal values and demand: Contra Dwight Lee	Journal of Bioeconomics		https://www.scopus.com/inward/record.uri?eid=2-s2.0-77949774020&doi=10.1007%2fs10818-009-9070-0&partnerID=40&md5=f3be05233ffc1ed27591c20ba6d16fd2	No
Journal Article	D. R. Lee	2009	Inframarginal values and demand: Contra Dwight Lee': Response to Coelho and McClure	Journal of Bioeconomics		https://www.scopus.com/inward/record.uri?eid=2-s2.0-77949773944&doi=10.1007%2fs10818-009-9072-y&partnerID=40&md5=1ee8537f95a0db4fb85e69a57cc2aa1f	No	No	Yes
Journal Article	H. Arik; M. Arik	2009	Is It Economic Growth or Socioeconomic Development? A Crosssectional Analysis of the Determinants of Infant Mortality	The Journal of Developing Areas	10.1086/499086	http://www.jstor.org/stable/40376209	No
Journal Article	A. E. Clark; N. Kristensen; N. Westergård-Nielsen	2009	Job Satisfaction and Co-Worker Wages: Status or Signal?	The Economic Journal	10.1016/j.chieco.2015.12.010	http://www.jstor.org/stable/20485326	No
Journal Article	A. E. Clark; N. Kristensen; N. Westergard-Nielsen	2009	Job Satisfaction and Co-worker Wages: Status or Signal?	ECONOMIC JOURNAL			Yes
Journal Article	R. A. Easterlin	2009	Lost in transition: Life satisfaction on the road to capitalism	Journal of Economic Behavior & Organization	https://doi.org/10.1016/j.jfludis.2021.105828	https://www.sciencedirect.com/science/article/pii/S0167268109001085	No
Journal Article	R. Haskins	2009	Moynihan Was Right: Now What?	The Annals of the American Academy of Political and Social Science	10.1086/497049	http://www.jstor.org/stable/40375843	No
Journal Article	T. M. Smeeding	2009	New comparative measures of income, material deprivation, and well-being	Journal of Policy Analysis & Management	https://doi.org/10.1016/0040-1625(77)90005-1	https://search.ebscohost.com/login.aspx?direct=true&db=bth&AN=44435689&site=ehost-live	No
Journal Article	H. A. Hamilton; S. Noh; E. M. Adlaf	2009	Perceived financial status, health, and maladjustment in adolescence	Social Science & Medicine	https://doi.org/10.1016/j.socec.2013.06.007	https://www.sciencedirect.com/science/article/pii/S0277953609000471	No	No	Yes
Journal Article	Y. Georgellis; N. Tsitsianis; Y. P. Yin	2009	Personal Values as Mitigating Factors in the Link Between Income and Life Satisfaction: Evidence from the European Social Survey	SOCIAL INDICATORS RESEARCH			Yes	Yes	Yes
Journal Article	C. Burhop	2009	Pharmaceutical Research in Wilhelmine Germany: The Case of E. Merck	The Business History Review	10.1086/668691	http://www.jstor.org/stable/40538641	No
Journal Article	S. Park	2009	Portfolio choice when relative income matters	The Journal of Socio-Economics	https://dx.doi.org/10.1007/s11205-015-0905-x	https://www.sciencedirect.com/science/article/pii/S1053535708002072	No	No	Yes
Book Section		2009	PROBLEMS OF CAPITAL FORMATION IN UNDERDEVELOPED COUNTRIES (1953)	Ragnar Nurkse	10.1108/JPBM-02-2014-0501	http://www.jstor.org/stable/j.ctt1gxpbsf.11	No	No	Yes
Journal Article	N. M. Davidson	2009	Property and Relative Status	Michigan Law Review	10.1086/603534	http://www.jstor.org/stable/40379836	No	No	Yes
Journal Article	T. Gärling; E. Kirchler; A. Lewis; F. van Raaij	2009	Psychology, Financial Decision Making, and Financial Crises	Psychological Science in the Public Interest	10.1093/oxfordhb/9780199561216.013.0034	http://www.jstor.org/stable/41038719	No	No	Yes
Book Section	W. E. Parmet	2009	Public Health and the Population Perspective	Populations, Public Health, and the Law	10.1108/S0731-2199(2010)0000022007	http://www.jstor.org/stable/j.ctt2tt5pj.6	No	No	Yes
Journal Article	S. F. Reardon; C. R. Farrell; S. A. Matthews; D. O’Sullivan; K. Bischoff; G. Firebaugh	2009	Race and space in the 1990s: Changes in the geographic scale of racial residential segregation, 1990–2000	Social Science Research	https://doi.org/10.1016/j.jce.2014.05.003	https://www.sciencedirect.com/science/article/pii/S0049089X08001075	No	No	Yes
Book Section	N. Trehan; A. Kóczé	2009	Racism, (neo-)colonialism and social justice_x000D_ the struggle for the soul of the Romani movement in post-socialist Europe	Racism Postcolonialism Europe	10.1108/S1049-2585(2012)0000020004	http://www.jstor.org/stable/j.ctt5vjc6k.8	No	No	Yes
Journal Article	E. Emerson	2009	Relative child poverty, income inequality, wealth, and health	JAMA: Journal of the American Medical Association	10.1007/s003550200184	http://ovidsp.ovid.com/ovidweb.cgi?T=JS&PAGE=reference&D=psyc6&NEWS=N&AN=2009-01502-001	No
Journal Article	M. Subramanyam; I. Kawachi; L. Berkman; S. V. Subramanian	2009	Relative deprivation in income and self-rated health in the United States	Soc Sci Med			No
Journal Article	P. U. Gasana	2009	Relative status and interdependent effects in consumer behavior	The Journal of Socio-Economics	https://dx.doi.org/10.1007/s11205-012-0108-7	https://www.sciencedirect.com/science/article/pii/S1053535708001261	No
Journal Article	P. H. Brown; B. Tierney	2009	Religion and subjective well-being among the elderly in China	The Journal of Socio-Economics	https://dx.doi.org/10.1007/s11205-011-9910-x	https://www.sciencedirect.com/science/article/pii/S1053535708001170	No
Journal Article	N. V. Long; S. Wang	2009	Resource-grabbing by status-conscious agents	Journal of Development Economics	https://doi.org/10.1016/j.socscimed.2018.11.025	https://www.sciencedirect.com/science/article/pii/S0304387808000886	No
Journal Article	A. Barba; M. Pivetti	2009	Rising household debt: Its causes and macroeconomic implications—a long-period analysis	Cambridge Journal of Economics	10.1016/j.jebo.2020.03.022	http://www.jstor.org/stable/23601768	No
Journal Article	B. J. Clary	2009	Smith and Living Wages: Arguments in Support of a Mandated Living Wage	The American Journal of Economics and Sociology	10.1080/00380237.2009.10571342	http://www.jstor.org/stable/27739809	No
Journal Article	W. C. Chang	2009	Social capital and subjective happiness in Taiwan	International Journal of Social Economics	10.1111/rssa.12058	https://doi.org/10.1108/03068290910967118	No
Journal Article	Y. Ichida; K. Kondo; H. Hirai; T. Hanibuchi; G. Yoshikawa; C. Murata	2009	Social capital, income inequality and self-rated health in Chita peninsula, Japan: a multilevel analysis of older people in 25 communities	Soc Sci Med			No
Journal Article	G. Pham-Kanter	2009	Social comparisons and health: Can having richer friends and neighbors make you sick?	Social Science and Medicine		https://www.scopus.com/inward/record.uri?eid=2-s2.0-67651238380&doi=10.1016%2fj.socscimed.2009.05.017&partnerID=40&md5=66e188244958a6f7bc02c54312a32cd4	No
Journal Article	E. Hopkins; T. Kornienko	2009	Status, affluence, and inequality: Rank-based comparisons in games of status	Games and Economic Behavior	https://doi.org/10.1016/j.worlddev.2014.12.020	https://www.sciencedirect.com/science/article/pii/S0899825609000311	Yes
Book Section	A. Solimano	2009	Stylized Facts on the Middle Class and the Development Process	Stuck in the Middle	10.1007/s11205-012-0192-8	http://www.jstor.org/stable/10.7864/j.ctt1280cn.5	No
Journal Article	J. Knight; L. Song; R. Gunatilaka	2009	Subjective well-being and its determinants in rural China	China Economic Review		https://www.scopus.com/inward/record.uri?eid=2-s2.0-70350044577&doi=10.1016%2fj.chieco.2008.09.003&partnerID=40&md5=8ba55a8d937889beff83f008fa742a8d	No
Journal Article	J. A. Parveen	2009	SUSTAINABILITY ISSUES OF INTEREST-FREE MICRO-FINANCE INSTITUTIONS IN RURAL DEVELOPMENT AND POVERTY ALLEVIATION_x000D_ THE BANGLADESH PERSPECTIVE	Theoretical and Empirical Researches in Urban Management	10.1016/j.worlddev.2009.07.001	http://www.jstor.org/stable/24872426	No
Journal Article		2009	Symposia	Annals of Nutrition & Metabolism	https://doi.org/10.1016/j.actpsy.2022.103720	https://www.jstor.org/stable/48507336	No
Journal Article	C. T. Whelan; B. Maitre	2009	THE 'EUROPEANISATION' OF REFERENCE GROUPS	EUROPEAN SOCIETIES			No
Journal Article	C. T. Whelan; B. Maître	2009	The 'Europeanisation' of reference groups: A reconsideration using EU-SILC	European Societies		https://www.scopus.com/inward/record.uri?eid=2-s2.0-65349141736&doi=10.1080%2f14616690701846938&partnerID=40&md5=329682612a540e66af3a2a0802ab7e0f	No
Journal Article	J. Bonke; M. Browning	2009	The distribution of financial well-being and income within the household	Review of Economics of the Household	https://doi.org/10.1016/0021-9681(84)90025-0	https://search.ebscohost.com/login.aspx?direct=true&db=bth&AN=36593910&site=ehost-live	No
Journal Article	M. Pugno	2009	The Easterlin paradox and the decline of social capital: An integrated explanation	Journal of Socio-Economics		https://www.scopus.com/inward/record.uri?eid=2-s2.0-67349171082&doi=10.1016%2fj.socec.2009.03.012&partnerID=40&md5=1418605313232f6930e764fb9b828d1a	No
Journal Article	I. Takei; A. Sakamoto; Y. Murase	2009	The effects of absolute and relative incomes on job satisfaction among male workers in japan	Sociological Focus		https://www.scopus.com/inward/record.uri?eid=2-s2.0-77950693642&doi=10.1080%2f00380237.2009.10571342&partnerID=40&md5=7fe31e1d32d2e9dcb0c66419bdde7873	No
Journal Article	H. L. Tao; S. Y. Chiu	2009	The effects of relative income and absolute income on happiness	Review of Development Economics		https://www.scopus.com/inward/record.uri?eid=2-s2.0-58849126130&doi=10.1111%2fj.1467-9361.2008.00492.x&partnerID=40&md5=6d161e455908872da59c49a869ed938f	No
Journal Article	H.-L. Tao; S.-Y. Chiu	2009	The Effects of Relative Income and Absolute Income on Happiness	REVIEW OF DEVELOPMENT ECONOMICS			No
Journal Article	J. C. J. M. v. d. Bergh	2009	The GDP paradox	Journal of Economic Psychology	https://doi.org/10.1016/j.jpubeco.2004.06.003	https://www.sciencedirect.com/science/article/pii/S0167487008001141	No
Book Section	R. Wilkinson	2009	The impact of inequality_x000D_ empirical evidence	Social inequality and public health	10.1108/S1530-353520180000012002	http://www.jstor.org/stable/j.ctt9qgz3s.16	No
Journal Article	E. Ystrom; S. Niegel; M. E. Vollrath	2009	The impact of maternal negative affectivity on dietary patterns of 18-month-old children in the Norwegian Mother and Child Cohort Study	Matern Child Nutr			No
Journal Article	L. Tremblay; M. Lariviere	2009	The influence of puberty onset, Body Mass Index, and pressure to be thin on disordered eating behaviors in children and adolescents	Eating Behaviors		https://www.sciencedirect.com/science/article/pii/S1471015308000998	No
Journal Article	T. Kankaanranta; P. Rissanen	2009	The Labor Supply of Registered Nurses in Finland: The Effect of Wages and Working Conditions	The European Journal of Health Economics	10.1086/468099	http://www.jstor.org/stable/40283769	No
Journal Article	B. S. Frey; S. Luechinger; A. Stutzer	2009	The Life Satisfaction Approach to Valuing Public Goods: The Case of Terrorism	Public Choice	10.1086/344804	http://www.jstor.org/stable/40270875	No
Journal Article	E. Mentzakis; M. Moro	2009	The poor, the rich and the happy: Exploring the link between income and subjective well-being	Journal of Socio-Economics		https://www.scopus.com/inward/record.uri?eid=2-s2.0-57749203165&doi=10.1016%2fj.socec.2008.07.010&partnerID=40&md5=19051c0338f34bbb26681d5917d675be	Yes
Journal Article	K. Jayasinghe; D. Thomas	2009	The preservation of indigenous accounting systems in a subaltern community	Accounting, Auditing & Accountability Journal	10.1136/bmjopen-2017-018995	https://doi.org/10.1108/09513570910945651	No
Journal Article	M. A. Hussain	2009	The sensitivity of income polarization	Journal of Economic Inequality	https://doi.org/10.1016/0037-7856(75)90139-0	https://search.ebscohost.com/login.aspx?direct=true&db=bth&AN=43520761&site=ehost-live	No
Journal Article	I. Theodossiou; A. Zangelidis	2009	The social gradient in health: The effect of absolute income and subjective social status assessment on the individual's health in Europe	Economics & Human Biology		https://www.sciencedirect.com/science/article/pii/S1570677X09000409	Yes
Journal Article	V. Yong; Y. Saito	2009	Trends in healthy life expectancy in Japan_x000D_ 1986 – 2004	Demographic Research	10.1017/S1368980017004219	http://www.jstor.org/stable/26349323	No
Journal Article	J. Dearmon; K. Grier	2009	Trust and development	Journal of Economic Behavior & Organization	https://doi.org/10.1016/j.jfludis.2018.11.001	https://www.sciencedirect.com/science/article/pii/S0167268109000511	No
Book Section	J. B. Davis	2009	Two relational conceptions of individuals: teams and neuroeconomics	A Research Annual	10.2307/2280977	https://doi.org/10.1108/S0743-4154(2009)00027A005	No
Journal Article	S. Luechinger	2009	Valuing Air Quality Using the Life Satisfaction Approach	The Economic Journal	10.1016/j.chieco.2015.12.010	http://www.jstor.org/stable/20485329	No
Journal Article	A. E. Clark; Y. Fawaz	2009	VALUING JOBS VIA RETIREMENT: EUROPEAN EVIDENCE	National Institute Economic Review	10.1016/j.jebo.2020.12.003	http://www.jstor.org/stable/23880582	No
Book Section	M. Cárdenas; C. Mejía; V. Di Maro	2009	Vulnerabilities and subjective well-being	Paradox and Perception: Measuring Quality of Life in Latin America		https://www.scopus.com/inward/record.uri?eid=2-s2.0-84896218564&partnerID=40&md5=222d0e11e2c6e19b592f30008975d7a1	No
Journal Article	L. Lomasky; K. Swan	2009	Wealth and Poverty in the Liberal Tradition	The Independent Review	10.1016/j.jpubeco.2007.02.008	http://www.jstor.org/stable/24562892	No
Journal Article	B. C. Eaton; M. Eswaran	2009	Well-being and Affluence in the Presence of a Veblen Good	ECONOMIC JOURNAL			No
Journal Article	L. Becchetti; F. Rossetti	2009	When money does not buy happiness: The case of “frustrated achievers”	Journal of Socio-Economics	https://doi.org/10.1016/0014-4983(79)90021-4	https://search.ebscohost.com/login.aspx?direct=true&db=bth&AN=35926813&site=ehost-live	No
Journal Article	L. Stanca	2009	With or without you? Measuring the quality of relational life throughout the world	The Journal of Socio-Economics	https://dx.doi.org/10.1007/s11211-012-0166-7	https://www.sciencedirect.com/science/article/pii/S1053535709000341	No
Journal Article	S. Sanders	2010	A Model of the Relative Income Hypothesis	The Journal of Economic Education	10.1016/S0885-2111(06)11010-8	http://www.jstor.org/stable/25766064	Yes
Journal Article	S. Liu; J. Han; D. Xiao; C. Ma; B. Chen	2010	A report on the reproductive health of women after the massive 2008 Wenchuan earthquake	International Journal of Gynecology & Obstetrics	https://doi.org/10.1016/j.healthplace.2015.03.005	https://www.sciencedirect.com/science/article/pii/S0020729209005323	No
Journal Article	C. Graham; S. Chattopadhyay; M. Picon	2010	Adapting to Adversity: Happiness and the 2009 Economic Crisis in the United States	Social Research	10.1093/oep/gpv032	http://www.jstor.org/stable/40972235	No	No	Yes
Journal Article	S. James; R. B. Brown; T. L. Goodsell; J. Stovall; J. Flaherty	2010	Adapting to Hard Times: Family Participation Patterns in Local Thrift Economies	Family Relations	10.1093/heapol/czx027	http://www.jstor.org/stable/40864559	No
Journal Article	I. Denisova	2010	Adult mortality in Russia	Economics of Transition	https://doi.org/10.1016/0147-5967(91)90088-B	https://search.ebscohost.com/login.aspx?direct=true&db=bth&AN=48224957&site=ehost-live	No
Journal Article	G. Burazeri; J. D. Kark	2010	Alcohol intake and its correlates in a transitional predominantly Muslim population in southeastern Europe	Addictive Behaviors	https://doi.org/10.1016/j.strueco.2022.05.009	https://www.sciencedirect.com/science/article/pii/S0306460310000948	No
Journal Article	T. Beck; R. Levine; A. Levkov	2010	Big Bad Banks? The Winners and Losers from Bank Deregulation in the United States	The Journal of Finance	10.1093/humrep/16.7.1518	http://www.jstor.org/stable/40864982	No
Book Section	J. Barry	2010	Chapter 6 Towards a model of green political economy: From ecological modernisation to economic security	Global Ecological Politics	10.2307/352402	https://doi.org/10.1108/S2041-806X(2010)0000005010	No
Journal Article	A. Park; S. Wang	2010	Community-based development and poverty alleviation: An evaluation of China's poor village investment program	Journal of Public Economics	https://doi.org/10.1016/j.jaac.2009.11.015	https://www.sciencedirect.com/science/article/pii/S0047272710000708	No	No	Yes
Journal Article	B. Hayo; H. Ono	2010	Comparing public attitudes toward providing for the livelihood of the elderly in two aging societies: Germany and Japan	The Journal of Socio-Economics	https://dx.doi.org/10.1016/j.socscimed.2004.12.017	https://www.sciencedirect.com/science/article/pii/S1053535709001103	No	No	Yes
Journal Article	M. J. MacKenzie; D. J. Tucker	2010	Death and taxes: Child health and the state tax freedom race	Children and Youth Services Review	https://doi.org/10.1016/j.paid.2019.03.008	https://www.sciencedirect.com/science/article/pii/S0190740910002276	No
Journal Article	S. Bridges; R. Disney	2010	Debt and depression	Journal of Health Economics	https://doi.org/10.1016/j.jvb.2003.12.002	https://www.sciencedirect.com/science/article/pii/S0167629610000184	Yes
Journal Article	J. J. Graafland	2010	Do Markets Crowd out Virtues? An Aristotelian Framework	Journal of Business Ethics	10.1080/02673037.2014.977851	http://www.jstor.org/stable/27749774	No
Journal Article	A. C. Drichoutis; R. M. Nayga; P. Lazaridis	2010	Do reference values matter? Some notes and extensions on income and happiness across Europe""	Journal of Economic Psychology		https://www.scopus.com/inward/record.uri?eid=2-s2.0-77955049774&doi=10.1016%2fj.joep.2010.02.003&partnerID=40&md5=e2536711ede87ad1f59bb151088d01c7	Yes
Journal Article	M. K. Islam; U. G. Gerdtham; P. Clarke; K. Burström	2010	Does income-related health inequality change as the population ages? Evidence from Swedish panel data	Health Econ			No
Journal Article	L. Winkelmann; R. Winkelmann	2010	Does Inequality Harm the Middle Class?	KYKLOS			No
Book Section	R. Layard; G. Mayraz; S. Nickell	2010	Does Relative Income Matter? Are the Critics Right?	International Differences in Well-Being		https://www.scopus.com/inward/record.uri?eid=2-s2.0-84921821870&doi=10.1093%2facprof%3aoso%2f9780199732739.003.0006&partnerID=40&md5=af48d90f92e1615eabafe0b449fd2ae5	No
Journal Article	R. Layard; G. Mayraz; S. Nickell	2010	Does relative income matter? Are the critics right?	International differences in well-being.	10.1007/s10198-015-0704-y	http://ovidsp.ovid.com/ovidweb.cgi?T=JS&PAGE=reference&D=psyc7&NEWS=N&AN=2010-05852-006	Yes
Book Section	H. H. Friedman; L. Weiser Friedman	2010	Dying of consumption? Voluntary simplicity as an antidote to hypermaterialism	Reframing Corporate Social Responsibility: Lessons from the Global Financial Crisis	10.2307/3550299	https://doi.org/10.1108/S2043-9059(2010)0000001017	No
Journal Article	K. Jayanthakumaran	2010	Economic Reforms and Income Convergence/Divergence in Regional India	Indian Economic Review	10.1080/1463922X.2012.656334	http://www.jstor.org/stable/29793952	No
Journal Article	M. T. Silveira Paulilo; F. S. Lapa; M. d. B. Falkenberg	2010	EFFECT OF LIGHT INTENSITY AND GROWTH SUBSTRATUM ON PLANT DEVELOPMENT AND PRODUCTION OF SECONDARY METABOLITES IN Cordia curassavica (JACQ.) ROEM. & SCHULT	REVISTA ARVORE			No
Journal Article	M. Jonson-Reid; N. Presnall; B. Drake; L. Fox; L. Bierut; W. Reich; P. Kane; R. D. Todd; J. N. Constantino	2010	Effects of Child Maltreatment and Inherited Liability on Antisocial Development: An Official Records Study	Journal of the American Academy of Child & Adolescent Psychiatry	https://doi.org/10.1016/j.worlddev.2014.06.022	https://www.sciencedirect.com/science/article/pii/S0890856710000730	No
Journal Article	A. E. Clark; D. Masclet; M. C. Villeval	2010	EFFORT AND COMPARISON INCOME: EXPERIMENTAL AND SURVEY EVIDENCE	ILR Review	https://doi.org/10.1016/0148-2963(94)00035-D	https://search.ebscohost.com/login.aspx?direct=true&db=bth&AN=48955194&site=ehost-live	Yes
Journal Article	W. D. Bradford; P. Dolan	2010	Getting used to it: The adaptive global utility model	Journal of Health Economics	https://doi.org/10.1016/j.jvb.2017.05.005	https://www.sciencedirect.com/science/article/pii/S0167629610000986	No
Journal Article	J. Abeler; S. Kube; S. Altmann; M. Wibral	2010	GIFT EXCHANGE AND WORKERS' FAIRNESS CONCERNS: WHEN EQUALITY IS UNFAIR	Journal of the European Economic Association	10.1093/migration/mnx021	http://www.jstor.org/stable/40961560	No
Journal Article	J. Knight; R. Gunatilaka	2010	Great Expectations? The Subjective Well-being of Rural–Urban Migrants in China	World Development	https://doi.org/10.1016/j.ssmph.2018.02.002	https://www.sciencedirect.com/science/article/pii/S0305750X0900076X	No
Journal Article	R. Di Tella; J. Haisken-De New; R. MacCulloch	2010	Happiness adaptation to income and to status in an individual panel	Journal of Economic Behavior & Organization	https://doi.org/10.1016/0167-4870(81)90002-7	https://search.ebscohost.com/login.aspx?direct=true&db=bth&AN=55498169&site=ehost-live	No
Journal Article	G. Burtless; P. Svaton	2010	Health Care, Health Insurance, and the Distribution of American Incomes	Forum for Health Economics & Policy	https://doi.org/10.1016/0305-750X(81)90021-8	https://search.ebscohost.com/login.aspx?direct=true&db=bth&AN=74649381&site=ehost-live	No
Journal Article	M. Gil-Lacruz; A. I. Gil-Lacruz	2010	Health Perception and Health Care Access: Sex Differences in Behaviors and Attitudes	The American Journal of Economics and Sociology	10.1086/678494	http://www.jstor.org/stable/40607845	No
Journal Article	J. F. Helliwell; H. Huang	2010	HOW'S THE JOB? WELL-BEING AND SOCIAL CAPITAL IN THE WORKPLACE	Industrial and Labor Relations Review	10.1088/1742-6596/1437/1/012129	http://www.jstor.org/stable/40649496	No
Book Section	P. Sax; A. Shmueli	2010	Impact of pharmaceutical regulation and policies on health system performance goals in Israel	Pharmaceutical Markets and Insurance Worldwide	10.2307/2233206	https://doi.org/10.1108/S0731-2199(2010)0000022007	No
Journal Article	C. Pfeifer	2010	Impact of wages and job levels on worker absenteeism	International Journal of Manpower	10.1111/kykl.12193	https://doi.org/10.1108/01437721011031694	No
Journal Article	M. Brzezinski	2010	Income Affluence in Poland	Social Indicators Research	https://doi.org/10.1016/0167-2681(89)90012-7	https://search.ebscohost.com/login.aspx?direct=true&db=bth&AN=54097526&site=ehost-live	No
Journal Article	P. J. Purcell	2010	Income and Poverty Among Older Americans in 2008	Journal of Pension Planning & Compliance	https://doi.org/10.1016/0144-8188(92)90008-F	https://search.ebscohost.com/login.aspx?direct=true&db=bth&AN=48074542&site=ehost-live	No
Journal Article	M. Karlsson; T. Nilsson; C. H. Lyttkens; G. Leeson	2010	Income inequality and health: Importance of a cross-country perspective	Social Science & Medicine	https://doi.org/10.1016/j.socec.2014.11.005	https://www.sciencedirect.com/science/article/pii/S0277953609007655	Yes
Journal Article	W. Sabbah; A. Sheiham; E. Bernabe	2010	Income inequality and periodontal diseases in rich countries: an ecological cross-sectional study	International Dental Journal	10.1007/s10683-020-09648-w	http://www.idjonline.org/download.php?op=institution_view_article&article_id=463	No
Journal Article	W. Sabbah; A. Sheiham; E. Bernabé	2010	Income inequality and periodontal diseases in rich countries: an ecological cross-sectional study	International Dental Journal	https://doi.org/10.1016/j.healthplace.2010.10.004	https://www.sciencedirect.com/science/article/pii/S0020653920342180	No
Journal Article	K. Inagaki	2010	Income inequality and the suicide rate in Japan: Evidence from cointegration and LA-VAR	Journal of Applied Economics		https://www.sciencedirect.com/science/article/pii/S1514032610600062	No
Journal Article	T. Huijts; T. A. Eikemo; V. Skalická	2010	Income-related health inequalities in the Nordic countries: Examining the role of education, occupational class, and age	Social Science & Medicine	https://doi.org/10.1016/j.socec.2019.101506	https://www.sciencedirect.com/science/article/pii/S0277953610006702	No
Journal Article	B. S. Jorgensen; R. D. Jamieson; J. F. Martin	2010	Income, sense of community and subjective well-being: Combining economic and psychological variables	Journal of Economic Psychology		https://www.scopus.com/inward/record.uri?eid=2-s2.0-77955054240&doi=10.1016%2fj.joep.2010.04.002&partnerID=40&md5=c290179330aae1461bd89f645cfc9919	No
Journal Article	C. A. Furnée; G. A. Pfann	2010	Individual vulnerability and the nurturing state: the case of self-reported health and relative income	Soc Sci Med			No
Journal Article	C. A. Furnee; G. A. Pfann	2010	Individual vulnerability and the nurturing state: the case of self-reported health and relative income	Social Science & Medicine	10.1111/j.1467-6419.2010.00635.x	http://www.sciencedirect.com/science/journal/02779536	No
Journal Article	D. Granlund; N. T. Chuc; H. D. Phuc; L. Lindholm	2010	Inequality in mortality in Vietnam during a period of rapid transition	Social Science & Medicine	https://doi.org/10.1016/j.socec.2014.08.005	https://www.sciencedirect.com/science/article/pii/S0277953609006959	No
Journal Article	N. Fuchs-Schündeln; D. Krueger; M. Sommer	2010	Inequality trends for Germany in the last two decades: A tale of two countries	Review of Economic Dynamics	https://doi.org/10.1016/0090-5720(78)90009-8	https://search.ebscohost.com/login.aspx?direct=true&db=bth&AN=47274320&site=ehost-live	No
Journal Article	A. K. Fosu	2010	Inequality, Income, and Poverty: Comparative Global Evidence	Social Science Quarterly (Wiley-Blackwell)	https://doi.org/10.1016/0167-2681(92)90028-A	https://search.ebscohost.com/login.aspx?direct=true&db=bth&AN=54623413&site=ehost-live	No
Journal Article	B. E. Kaufman	2010	INSTITUTIONAL ECONOMICS AND THE MINIMUM WAGE: BROADENING THE THEORETICAL AND POLICY DEBATE	Industrial and Labor Relations Review	10.1093/abm/kaaa010	http://www.jstor.org/stable/40649711	No
Journal Article	D. Narita; R. S. J. Tol; D. Anthoff	2010	International climate policy and regional welfare weights	Environmental Science & Policy		https://www.sciencedirect.com/science/article/pii/S1462901110001024	No
Journal Article	E. Diener; J. F. Helliwell; D. Kahneman	2010	International differences in well-being	International differences in well-being.	10.1007/s00712-018-0624-2	http://ovidsp.ovid.com/ovidweb.cgi?T=JS&PAGE=reference&D=psyc7&NEWS=N&AN=2010-05852-000	No
Journal Article	L. M. Perovic; S. Golem	2010	Investigating Macroeconomic Determinants of Happiness in Transition Countries: How Important Is Government Expenditure?	Eastern European Economics	10.1016/S0743-4154(05)23003-1	http://www.jstor.org/stable/25758946	No
Journal Article	W. Gao; R. Smyth	2010	Job satisfaction and relative income in economic transition: Status or signal?. The case of urban China	China Economic Review		https://www.scopus.com/inward/record.uri?eid=2-s2.0-77953159972&doi=10.1016%2fj.chieco.2010.04.002&partnerID=40&md5=e87c227756f69209d928f9582ccb4dfa	No
Journal Article	J. P. Robinson; W. P. Rivers; C. Costell; J. Robinson	2010	Language Matters: Some New Contributions from Sociology (Emanating from Richard Brecht's Castle)	Russian Language Journal / Русский язык	10.1108/eb014016	http://www.jstor.org/stable/43669186	No
Journal Article	C. J. Boyce; G. D. A. Brown; S. C. Moore	2010	Money and Happiness: Rank of Income, Not Income, Affects Life Satisfaction	Psychological Science (0956-7976)	https://doi.org/10.1016/0167-6296(90)90050-D	https://search.ebscohost.com/login.aspx?direct=true&db=bth&AN=62587809&site=ehost-live	Yes
Journal Article	E. Lampi; K. Nordblom	2010	Money and success - Sibling and birth-order effects on positional concerns	JOURNAL OF ECONOMIC PSYCHOLOGY			No
Journal Article	E. Lampi; K. Nordblom	2010	Money and success – Sibling and birth-order effects on positional concerns	Journal of Economic Psychology	https://doi.org/10.1016/j.jpubeco.2008.01.007	https://www.sciencedirect.com/science/article/pii/S0167487009001251	No
Journal Article	M. McBride	2010	Money, happiness, and aspirations: An experimental study	JOURNAL OF ECONOMIC BEHAVIOR & ORGANIZATION			No
Journal Article	B. Tache; E. Sjaastad	2010	Pastoralists’ Conceptions of Poverty: An Analysis of Traditional and Conventional Indicators from Borana, Ethiopia	World Development	https://doi.org/10.1016/0165-4896(93)90008-7	https://search.ebscohost.com/login.aspx?direct=true&db=bth&AN=51922595&site=ehost-live	No	No	Yes
Journal Article	D. Nickolich; C. Feldhaus; S. Cotton; A. Barrett; J. Smallwood	2010	Perceived Life Satisfaction of Workplace Specialist I Faculty and Mentors Participating in a First-Year STEM Teacher Training Project	The Journal of Technology Studies	10.1111/cdoe.12144	http://www.jstor.org/stable/jtechstud.36.2.41	No	No	Yes
Journal Article	R. Smyth; I. Nielsen; Q. Zhai	2010	Personal well-being in Urban China	Social Indicators Research		https://www.scopus.com/inward/record.uri?eid=2-s2.0-73449089050&doi=10.1007%2fs11205-009-9457-2&partnerID=40&md5=0bf84e77498cba882080bf4fffe52a99	No	No	Yes
Journal Article	C. B. Pérez; X. Ramos	2010	POLARIZATION AND HEALTH	Review of Income & Wealth	https://doi.org/10.1016/0140-1750(87)90033-9	https://search.ebscohost.com/login.aspx?direct=true&db=bth&AN=48008858&site=ehost-live	No	No	Yes
Journal Article	T. Menz; H. Welsch	2010	Population aging and environmental preferences in OECD countries: The case of air pollution	Ecological Economics	https://doi.org/10.1016/j.worlddev.2022.106166	https://www.sciencedirect.com/science/article/pii/S0921800910003265	No	Yes	No	Don't include
Journal Article	S. Tulloch; S. Priebe	2010	Population‐based indices for the funding of mental health care: a review and implications	Journal of Public Mental Health	10.2307/3643635	https://doi.org/10.5042/jpmh.2010.0325	No	No	Yes
Journal Article	T. Aronsson; O. Johansson-Stenman	2010	POSITIONAL CONCERNS IN AN OLG MODEL OPTIMAL LABOR AND CAPITAL INCOME TAXATION	INTERNATIONAL ECONOMIC REVIEW			No	No	Yes
Journal Article	L. Becchetti; F. Rossetti; S. Castriota	2010	Real household income and attitude toward immigrants: an empirical analysis	The Journal of Socio-Economics	https://dx.doi.org/10.1016/j.socec.2021.101761	https://www.sciencedirect.com/science/article/pii/S1053535709001012	No	No	Yes
Journal Article	A. Stutzer; B. S. Frey	2010	Recent Advances in the Economics of Individual Subjective Well-Being	Social Research	10.1093/oep/gpab011	http://www.jstor.org/stable/40972234	No	Yes	No	Include
Journal Article	N. Nappo	2010	RELATIONAL GOODS AND THE WELL-BEING OF PEOPLE WORKING IN ITALIAN SOCIAL COOPERATIVES	Rivista Internazionale di Scienze Sociali	10.1108/09590559810206498	http://www.jstor.org/stable/41625259	No
Journal Article	A. Vafaei; M. W. Rosenberg; W. Pickett	2010	Relationships between income inequality and health: a study on rural and urban regions of Canada	Rural and remote health		https://www.scopus.com/inward/record.uri?eid=2-s2.0-77955877448&partnerID=40&md5=1068c79fb274acb832ae03176320e076	No
Journal Article	N. Salti	2010	Relative deprivation and mortality in South Africa	Social Science & Medicine	https://doi.org/10.1016/j.socec.2015.03.003	https://www.sciencedirect.com/science/article/pii/S027795360900803X	No
Journal Article	J. G. Bernburg	2010	Relative deprivation theory does not imply a contextual effect of country-level inequality on poor health. A commentary on Jen, Jones, and Johnston (68:4, 2009)	Social Science & Medicine	10.1007/s00712-018-00652-6	http://ovidsp.ovid.com/ovidweb.cgi?T=JS&PAGE=reference&D=psyc7&NEWS=N&AN=2010-02142-001	No
Journal Article	J. T. Bookwalter; D. R. Dalenberg	2010	Relative to What or Whom? The Importance of Norms and Relative Standing to Well-Being in South Africa	World Development	https://doi.org/10.1016/0095-0696(87)90025-8	https://search.ebscohost.com/login.aspx?direct=true&db=bth&AN=47957640&site=ehost-live	No
Journal Article	C. Walker	2010	RUPTURED IDENTITIES: LEAVING WORK BECAUSE OF CHRONIC ILLNESS	International Journal of Health Services	10.1108/IJPL-11-2021-0058	http://www.jstor.org/stable/45131868	No
Journal Article	S. K. Wegren; V. V. Patsiorkovsky; D. J. O'Brien	2010	Rural Reform and the Gender Gap in Post-Soviet Russia	Slavic Review	10.1016/S0363-3268(05)23003-3	http://www.jstor.org/stable/25621729	No
Journal Article	J. P. Robinson	2010	Sex, Arts and Verbal Abilities: Three Further Indicators of How American Life is not Improving	Social Indicators Research	10.1093/heapol/czac028	http://www.jstor.org/stable/40800989	No
Journal Article	J. R. Baur; J. Tynon	2010	Small-Scale Urban Nature Parks: Why Should We Care?	Leisure Sciences	https://doi.org/10.1016/0148-6195(84)90031-6	https://search.ebscohost.com/login.aspx?direct=true&db=bth&AN=49151833&site=ehost-live	No
Journal Article	C. J. Paraskevopoulos	2010	Social Capital: Summing up the Debate on a Conceptual Tool of Comparative Politics and Public Policy	Comparative Politics	10.1016/S0731-9053(08)23004-5	http://www.jstor.org/stable/25741377	No
Journal Article	S. Gächter; C. Thöni	2010	Social comparison and performance: Experimental evidence on the fair wage–effort hypothesis	Journal of Economic Behavior & Organization	https://doi.org/10.1016/j.jhe.2012.01.001	https://www.sciencedirect.com/science/article/pii/S0167268110001538	No
Journal Article	E. F. Klor; M. Shayo	2010	Social identity and preferences over redistribution	Journal of Public Economics	https://doi.org/10.1016/j.irle.2015.05.001	https://www.sciencedirect.com/science/article/pii/S0047272709001649	No
Journal Article	T. Truyts	2010	SOCIAL STATUS IN ECONOMIC THEORY	JOURNAL OF ECONOMIC SURVEYS			No
Journal Article	M. J. Moore; M. J. Roche	2010	Solving exchange rate puzzles with neither sticky prices nor trade costs	Journal of International Money and Finance	https://doi.org/10.1016/j.regsciurbeco.2016.09.004	https://www.sciencedirect.com/science/article/pii/S0261560610000343	No
Journal Article	E. Monk-Turner; C. Turner	2010	Subjective Well-being Among Those Who Exchange Sex and Money, Yunnan, China and Thailand	Social Indicators Research		https://www.scopus.com/inward/record.uri?eid=2-s2.0-77956286259&doi=10.1007%2fs11205-009-9568-9&partnerID=40&md5=25c87b2957a99d4574a30e3247779915	No
Journal Article	W.-C. Wu; H.-P. Cheng	2010	Symmetric mortality and asymmetric suicide cycles	Social Science & Medicine	https://doi.org/10.1016/j.socec.2017.04.002	https://www.sciencedirect.com/science/article/pii/S0277953610001899	No
Journal Article	A. DeMaris	2010	The 20-year trajectory of marital quality in enduring marriages: Does equity matter?	Journal of Social & Personal Relationships			No
Journal Article	A. Aittomäki; P. Martikainen; M. Laaksonen; E. Lahelma; O. Rahkonen	2010	The associations of household wealth and income with self-rated health – A study on economic advantage in middle-aged Finnish men and women	Social Science & Medicine	https://doi.org/10.1016/j.socec.2018.08.006	https://www.sciencedirect.com/science/article/pii/S0277953610004582	No
Journal Article	J. Blanden; K. Hansen; S. Machin	2010	The Economic Cost of Growing Up Poor: Estimating the GDP Loss Associated with Child Poverty	Fiscal Studies	10.1016/j.joep.2009.11.009	http://www.jstor.org/stable/24440134	No
Journal Article	T. P. Vartanian; L. Houser	2010	The Effects of Childhood Neighborhood Conditions on Self-reports of Adult Health	Journal of Health and Social Behavior	10.1016/j.cities.2019.102470	http://www.jstor.org/stable/20798293	No
Journal Article	M. Manner; J. Gowdy	2010	The evolution of social and moral behavior: Evolutionary insights for public policy	Ecological Economics	https://doi.org/10.1016/j.worlddev.2020.105218	https://www.sciencedirect.com/science/article/pii/S0921800908001857	No
Journal Article	K. Sakurai; N. Kawakami; K. Yamaoka; H. Ishikawa; H. Hashimoto	2010	The impact of subjective and objective social status on psychological distress among men and women in Japan	Social Science & Medicine	https://doi.org/10.1016/j.socec.2015.09.004	https://www.sciencedirect.com/science/article/pii/S0277953610000900	No
Journal Article	D. Bartram	2010	The normative foundations of 'policy implications': reflections on international labour migration	Work, Employment & Society	10.1016/j.jebo.2020.06.003	http://www.jstor.org/stable/23748374	No
Journal Article	J. Knight; R. Gunatilaka	2010	The Rural-Urban Divide in China: Income but Not Happiness?	Journal of Development Studies	https://doi.org/10.1016/0161-8938(94)90037-X	https://search.ebscohost.com/login.aspx?direct=true&db=bth&AN=50038398&site=ehost-live	No
Journal Article	Y. Park	2010	The Second Paycheck to Keep Up with the Joneses: Relative Income Concerns and Labor Market Decisions of Married Women	Eastern Economic Journal	10.1016/j.cities.2017.12.008	http://www.jstor.org/stable/20749553	No
Journal Article	H.-C. Hsu	2010	Trajectory of Life Satisfaction and its Relationship with Subjective Economic Status and Successful Aging	SOCIAL INDICATORS RESEARCH			No
Journal Article	T. E. Quested; P. E. Cook; L. G. M. Gorris; M. B. Cole	2010	Trends in technology, trade and consumption likely to impact on microbial food safety	International Journal of Food Microbiology	https://doi.org/10.1016/j.labeco.2016.04.002	https://www.sciencedirect.com/science/article/pii/S0168160510000607	No
Journal Article	M. H. Jen; E. R. Sund; R. Johnston; K. Jones	2010	Trustful societies, trustful individuals, and health: An analysis of self-rated health and social trust using the World Value Survey	Health & Place		https://www.sciencedirect.com/science/article/pii/S1353829210000833	No
Journal Article	G. Naz	2010	Usage of parental leave by fathers in Norway	International Journal of Sociology and Social Policy	10.1111/rode.12318	https://doi.org/10.1108/01443331011054262	No
Report	P. King; R. Kipp; H. Mori; S. Institute for Global Environmental	2010	We are What We Consume_x000D_ Sustainable consumption in a resource constrained world	Sustainable Consumption and Production in the Asia-Pacific Region	10.1111/cdoe.12582	http://www.jstor.org/stable/resrep00868.9	No
Journal Article	I. Y. H. Ng	2010	Where juvenile serious offenders live: A neighborhood analysis of Wayne County, Michigan	Journal of Criminal Justice	https://doi.org/10.1016/j.ijintrel.2006.05.004	https://www.sciencedirect.com/science/article/pii/S004723521000022X	No
Journal Article	A. E. Clark; C. Senik	2010	Who Compares to Whom? The Anatomy of Income Comparisons in Europe	Economic Journal	https://doi.org/10.1016/0165-1765(95)00803-9	https://search.ebscohost.com/login.aspx?direct=true&db=bth&AN=50275613&site=ehost-live	Yes
Journal Article	A. Månsdotter; P. Fredlund; J. Hallqvist; C. Magnusson	2010	Who takes paternity leave? A cohort study on prior social and health characteristics among fathers in Stockholm	Journal of Public Health Policy	10.1093/heapol/czw072	http://www.jstor.org/stable/40802344	No
Journal Article	H. Brockmann	2010	Why are Middle-Aged People so Depressed? Evidence from West Germany	Social Indicators Research	10.1086/713936	http://www.jstor.org/stable/40649353	No
Journal Article	S. Luechinger; S. Meier; A. Stutzer	2010	Why Does Unemployment Hurt the Employed? Evidence from the Life Satisfaction Gap Between the Public and the Private Sector	The Journal of Human Resources	10.1016/S0743-4154(05)23107-3	http://www.jstor.org/stable/25764797	No
Journal Article	D. H. Wolpert	2010	Why income comparison is rational	Games and Economic Behavior	https://doi.org/10.1016/j.worlddev.2016.07.005	https://www.sciencedirect.com/science/article/pii/S0899825609002309	Yes
Journal Article	J. Teachman	2010	Wives' Economic Resources and Risk of Divorce	JOURNAL OF FAMILY ISSUES			No
Journal Article	E. Angner; S. Hullett; J. J. Allison	2011	“I’ll die with the hammer in my hand”: John Henryism as a predictor of happiness	Journal of Economic Psychology	https://doi.org/10.1016/j.jpubeco.2008.08.003	https://www.sciencedirect.com/science/article/pii/S0167487011000122	No
Journal Article	L. Angeles	2011	A closer look at the Easterlin Paradox	The Journal of Socio-Economics	https://dx.doi.org/10.1016/j.socscimed.2008.11.026	https://www.sciencedirect.com/science/article/pii/S1053535710000909	No
Book Section	R. Herrera	2011	A Critique of Mainstream Growth Theory: Ways Out of the Neoclassical Science (-Fiction) and Toward Marxism	Revitalizing Marxist Theory for Today's Capitalism	10.2307/2137352	https://doi.org/10.1108/S0161-7230(2011)0000027003	No
Journal Article	J. Cullis; J. Hudson; P. Jones	2011	A Different Rationale for Redistribution: A Reply to Bjørnskov	Journal of Happiness Studies		https://www.scopus.com/inward/record.uri?eid=2-s2.0-79951724216&doi=10.1007%2fs10902-010-9189-7&partnerID=40&md5=8b373db1a349ba0080959127fac240f7	No
Journal Article	J. Cullis; J. Hudson; P. Jones	2011	A Different Rationale for Redistribution: Pursuit of Happiness in the European Union	Journal of Happiness Studies		https://www.scopus.com/inward/record.uri?eid=2-s2.0-79951724460&doi=10.1007%2fs10902-010-9190-1&partnerID=40&md5=f88a2487d7c716a82c2d2fe685c715e8	Yes
Journal Article	N. A. Wahab; A. Rahim Abdul Rahman	2011	A framework to analyse the efficiency and governance of institutions	Journal of Islamic Accounting and Business Research	10.1146/annurev.publhealth.21.1.543	https://doi.org/10.1108/17590811111129508	No
Journal Article	R. Smyth; I. Nielsen; Q. Zhai; T. Liu; Y. Liu; C. Tang; Z. Wang; Z. Wang; J. Zhang	2011	A study of the impact of environmental surroundings on personal well-being in urban China using a multi-item well-being indicator	Population and Environment	10.1108/03068291311321839	http://www.jstor.org/stable/41487556	No
Journal Article	C. S. Fan; O. Stark	2011	A THEORY OF MIGRATION AS A RESPONSE TO OCCUPATIONAL STIGMA	International Economic Review	10.1016/j.healthpol.2005.08.001	http://www.jstor.org/stable/23016643	No
Journal Article	P. G. Shiels; L. M. McGlynn; A. MacIntyre; P. C. D. Johnson; G. D. Batty; H. Burns; J. Cavanagh; K. A. Deans; I. Ford; A. McConnachie; A. McGinty; J. S. McLean; K. Millar; N. Sattar; C. Tannahill; Y. N. Velupillai; C. J. Packard	2011	Accelerated Telomere Attrition Is Associated with Relative Household Income, Diet and Inflammation in the pSoBid Cohort	PLOS ONE			Yes
Journal Article	S. C. Naidu	2011	Access to benefits from forest commons in the Western Himalayas	Ecological Economics	https://doi.org/10.1016/S0014-2921(01)00151-9	https://www.sciencedirect.com/science/article/pii/S0921800911003697	No	No	Yes
Journal Article	D. Petrie; P. Allanson; U.-G. Gerdtham	2011	Accounting for the dead in the longitudinal analysis of income-related health inequalities	Journal of Health Economics	https://doi.org/10.1016/0190-7409(83)90016-6	https://search.ebscohost.com/login.aspx?direct=true&db=bth&AN=65494599&site=ehost-live	No
Journal Article	R. Mistry; W. J. McCarthy; R. de Vogli; C. M. Crespi; Q. Wu; M. Patel	2011	Adolescent smoking risk increases with wider income gaps between rich and poor	Health & Place		https://www.sciencedirect.com/science/article/pii/S1353829210001553	No	No	Yes
Journal Article	M. Mowafi; Z. Khadr; S. V. Subramanian; G. Bennett; A. Hill; I. Kawachi	2011	Are neighborhood education levels associated with BMI among adults in Cairo, Egypt?	Social Science & Medicine	https://doi.org/10.1016/j.socec.2021.101679	https://www.sciencedirect.com/science/article/pii/S0277953611000773	No
Journal Article	M. Bauer; T. Glenn; N. Rasgon; W. Marsh; K. Sagduyu; R. Munoz; R. Schmid; S. Haack; P. C. Whybrow	2011	Association between median family income and self-reported mood symptoms in bipolar disorder	Comprehensive Psychiatry	https://doi.org/10.1016/j.forpol.2021.102658	https://www.sciencedirect.com/science/article/pii/S0010440X10000386	No
Journal Article	T. J. Kehoe; F. Meza	2011	CATCH-UP GROWTH FOLLOWED BY STAGNATION: MEXICO, 1950-2010	Latin American Journal of Economics	10.1108/978-1-80117-240-020221002	http://www.jstor.org/stable/41959232	No
Journal Article	F. I. Gunasekara; K. Carter; T. Blakely	2011	Change in income and change in self-rated health: Systematic review of studies using repeated measures to control for confounding bias	Social Science & Medicine	https://doi.org/10.1016/j.socec.2020.101522	https://www.sciencedirect.com/science/article/pii/S0277953610007781	No
Book Section	B. Marianne	2011	Chapter 17 - New Perspectives on Gender	Handbook of Labor Economics	https://doi.org/10.1016/j.leaqua.2015.10.004	https://www.sciencedirect.com/science/article/pii/S0169721811024154	No
Book Section	A. Postlewaite	2011	Chapter 2 - Social Norms and Preferences,**I want to thank Alberto Bisin, Hal Cole, Olivier Compte, Peter DeMarzo, Hanming Fang, Raquel Fernandez, Ed Hopkins, George Mailath, Peter Norman, Antonio Penta, Arthur Robson, Nikolai Roussanov, Larry Samuelson, David Schmeidler, Yoram Weiss and Ivan Werning for comments on this paper. Support from the National Science Foundation (grant SES-0095768) is g…	Handbook of Social Economics	https://doi.org/10.1016/j.envres.2021.112367	https://www.sciencedirect.com/science/article/pii/B9780444531872000024	No
Book Section	O. Heffetz; R. H. Frank	2011	Chapter 3 - Preferences for Status: Evidence and Economic Implications**We thank Catherine Eckel, Ada Ferrer-i-Carbonell, Chaim Fershtman, and Andrew Oswald for useful conversations, comments, and references, and Russell Toth for excellent research assistance. Please direct correspondence to oh33@cornell.edu	Handbook of Social Economics	https://doi.org/10.1016/j.envsci.2010.08.001	https://www.sciencedirect.com/science/article/pii/B9780444531872000036	No
Book Section	A. J. Robson; L. Samuelson	2011	Chapter 7 - The Evolutionary Foundations of Preferences**We thank Andrew Postlewaite for helpful discussions and comments. Arthur Robson thanks the Canada Research Chair Program and the Social Sciences and Humanities Research Council of Canada and Larry Samuelson thanks the National Science Foundation (SES-0549946 and SES-0850263) for financial support	Handbook of Social Economics	https://doi.org/10.1016/j.envsci.2020.12.007	https://www.sciencedirect.com/science/article/pii/B9780444531872000073	No
Journal Article	R. Dickens	2011	CHILD POVERTY IN BRITAIN: PAST LESSONS AND FUTURE PROSPECTS	National Institute Economic Review	10.1016/j.jebo.2022.07.028	http://www.jstor.org/stable/23881112	No
Journal Article	M. Cancian; D. R. Meyer; E. Han	2011	Child Support: Responsible Fatherhood and the Quid Pro Quo	The Annals of the American Academy of Political and Social Science	10.1080/14616690701846938	http://www.jstor.org/stable/29779416	No
Journal Article	J. A. F. Santos	2011	CLASS DIVISIONS AND HEALTH CHANCES IN BRAZIL	International Journal of Health Services	10.1108/IJSE-01-2020-0022	http://www.jstor.org/stable/45140853	No	No	Yes
Journal Article	A. Gustavsson; M. Svensson; F. Jacobi; C. Allgulander; J. Alonso; E. Beghi; R. Dodel; M. Ekman; C. Faravelli; L. Fratiglioni; B. Gannon; D. H. Jones; P. Jennum; A. Jordanova; L. Jönsson; K. Karampampa; M. Knapp; G. Kobelt; T. Kurth; R. Lieb; M. Linde; C. Ljungcrantz; A. Maercker; B. Melin; M. Moscarelli; A. Musayev; F. Norwood; M. Preisig; M. Pugliatti; J. Rehm; L. Salvador-Carulla; B. Schlehofer…	2011	Cost of disorders of the brain in Europe 2010	European Neuropsychopharmacology	https://doi.org/10.1016/S0167-4870(01)00070-8	https://www.sciencedirect.com/science/article/pii/S0924977X1100215X	No
Journal Article	J. M. Labeaga; J. A. Molina; M. Navarro	2011	Deprivation using satisfaction measures in Spain: An evaluation of unemployment benefits	Journal of Policy Modeling	https://doi.org/10.1016/j.jebo.2019.02.021	https://www.sciencedirect.com/science/article/pii/S0161893810001201	No
Journal Article	L. Bellani; C. D'Ambrosio	2011	Deprivation, Social Exclusion and Subjective Well-Being	Social Indicators Research	https://doi.org/10.1016/0176-2680(94)90020-5	https://search.ebscohost.com/login.aspx?direct=true&db=bth&AN=65082383&site=ehost-live	Yes
Journal Article	xe; M. gi	2011	Determinants of Satisfaction with Living Standards in Transition Societies	International Journal of Sociology	10.1016/j.jebo.2007.03.004	http://www.jstor.org/stable/23207752	No
Journal Article	L. Becchetti; S. Castriota; N. Solferino	2011	Development Projects and Life Satisfaction: An Impact Study on Fair Trade Handicraft Producers	Journal of Happiness Studies		https://www.scopus.com/inward/record.uri?eid=2-s2.0-79551574550&doi=10.1007%2fs10902-009-9179-9&partnerID=40&md5=cf820828b0c1b29878e6c99c798b1b85	No
Journal Article	J. Knight; R. Gunatilaka	2011	Does Economic Growth Raise Happiness in China?	Oxford Development Studies		https://www.scopus.com/inward/record.uri?eid=2-s2.0-79952679713&doi=10.1080%2f13600818.2010.551006&partnerID=40&md5=09a3fbd42b38d88af0126f3a4c199617	No
Grey	Rowlingson, Karen	2011	Does income inequality cause health and social problems?			https://www.jrf.org.uk/savings-debt-and-assets/does-income-inequality-cause-health-and-social-problems	Yes
Grey	Rowlingson, Karen	2011	Does income inequality cause health and social problems?			https://www.drugsandalcohol.ie/15970/	Yes
Journal Article	J. N. Houle; M. A. Martin	2011	Does intergenerational mobility shape psychological distress? Sorokin revisited	Research in Social Stratification and Mobility	https://doi.org/10.1016/j.socec.2005.11.039	https://www.sciencedirect.com/science/article/pii/S0276562410000624	No
Journal Article	A. Akay; P. Martinsson	2011	Does relative income matter for the very poor? Evidence from rural Ethiopia	Economics Letters	https://doi.org/10.1016/0167-4870(89)90041-X	https://search.ebscohost.com/login.aspx?direct=true&db=bth&AN=58100475&site=ehost-live	No
Book Section	F. Figari; A. Salvatori; H. Sutherland	2011	Economic Downturn and Stress Testing European Welfare Systems	Who Loses in the Downturn? Economic Crisis, Employment and Income Distribution	10.2307/2095227	https://doi.org/10.1108/S0147-9121(2011)0000032012	No
Journal Article	T. Sobotka; V. Skirbekk; D. Philipov	2011	Economic Recession and Fertility in the Developed World	Population and Development Review	10.1016/j.ijindorg.2013.08.002	http://www.jstor.org/stable/23043283	No
Journal Article	M. del Mar Salinas-Jiménez; J. Artes; J. Salinas-Jiménez	2011	Education as a Positional Good: A Life Satisfaction Approach	Social Indicators Research	10.1108/03068291311321839	http://www.jstor.org/stable/41476530	No
Journal Article	M. del Mar Salinas-Jimenez; J. Artes; J. Salinas-Jimenez	2011	Education as a Positional Good: A Life Satisfaction Approach	SOCIAL INDICATORS RESEARCH			No
Journal Article	N. Batisani; B. Yarnal	2011	Elasticity of capital-land substitution in housing construction, Gaborone, Botswana: Implications for smart growth policy and affordable housing	Landscape and Urban Planning	https://doi.org/10.1016/j.landusepol.2020.104671	https://www.sciencedirect.com/science/article/pii/S016920461000215X	No
Journal Article	J. C. J. M. van den Bergh	2011	Environment versus growth — A criticism of “degrowth” and a plea for “a-growth”	Ecological Economics	https://doi.org/10.1016/j.worlddev.2023.106200	https://www.sciencedirect.com/science/article/pii/S0921800910004209	No
Journal Article	L. Corazzini; L. Esposito; F. Majorano	2011	Exploring the absolutist vs relativist perception of poverty using a cross-country questionnaire survey	Journal of Economic Psychology	https://doi.org/10.1016/j.jpubeco.2007.04.006	https://www.sciencedirect.com/science/article/pii/S0167487009001081	Yes
Journal Article	D. E. Allan; L. M. Funk; R. C. Reid; D. Cloutier-Fisher	2011	Exploring the influence of income and geography on access to services for older adults in British Columbia: a multivariate analysis using the Canadian Community Health Survey (Cycle 3.1)	Can J Aging			No
Journal Article	L. Parker; D. Watson; R. Webb	2011	Family fortunes: Gender-based differences in the impact of employment and home characteristics on satisfaction levels	The Journal of Socio-Economics	https://dx.doi.org/10.1023/A:1011860027447	https://www.sciencedirect.com/science/article/pii/S1053535711000102	Yes
Journal Article	D. E. DePianto	2011	Financial satisfaction and perceived income through a demographic lens: Do different race/gender pairs reap different returns to income?	Social Science Research		https://www.scopus.com/inward/record.uri?eid=2-s2.0-79953205166&doi=10.1016%2fj.ssresearch.2010.11.004&partnerID=40&md5=52c910b2458ec6a685fe6723a55a4845	No
Journal Article	D. Hevenstone	2011	Flexicurity, Happiness, and Satisfaction	International Journal of Sociology	10.1016/j.jebo.2003.04.003	http://www.jstor.org/stable/23207744	No
Journal Article	M. Binder; A. Coad	2011	From Average Joe's happiness to Miserable Jane and Cheerful John: using quantile regressions to analyze the full subjective well-being distribution	Journal of Economic Behavior & Organization	https://doi.org/10.1016/j.jhealeco.2005.01.004	https://www.sciencedirect.com/science/article/pii/S0167268111000692	Yes
Journal Article	K. Aydin	2011	Gelir, Konut, Sağlık ve Sosyal Güvenlik Açısından Türkiye'de Nispi Yoksulluk ve Hayat Standartları	Relative Poverty and Living Standards Perspective of Income, Housing, Health and Social Security in Turkey.	https://doi.org/10.1016/0169-5150(95)07000-J	https://search.ebscohost.com/login.aspx?direct=true&db=bth&AN=63796622&site=ehost-live	No
Journal Article	A. Larose; S. Moore; S. Harper; J. Lynch	2011	Global income-related inequalities in HIV testing	J Public Health (Oxf)			No
Journal Article	J. Schwarze; R. Winkelmann	2011	Happiness and altruism within the extended family	Journal of Population Economics	10.1108/03068299010002811	http://www.jstor.org/stable/41488339	No
Journal Article	D. Lubian; L. Zarri	2011	Happiness and tax morale: An empirical analysis	Journal of Economic Behavior & Organization	https://doi.org/10.1016/j.jhealeco.2006.02.003	https://www.sciencedirect.com/science/article/pii/S0167268111000953	No
Journal Article	P. J. Pedersen; T. D. Schrnidt	2011	Happiness in Europe Cross-country differences in the determinants of satisfaction with main activity	JOURNAL OF SOCIO-ECONOMICS			Yes
Journal Article	P. J. Pedersen; T. D. Schmidt	2011	Happiness in Europe: Cross-country differences in the determinants of satisfaction with main activity	The Journal of Socio-Economics	https://dx.doi.org/10.1016/j.socscimed.2011.12.020	https://www.sciencedirect.com/science/article/pii/S105353571000137X	No
Journal Article	G. Burazeri; J. D. Kark	2011	Hostility and acute coronary syndrome in a transitional post-communist Muslim country: a population-based study in Tirana, Albania	European Journal of Public Health	10.1002/ajcp.12049	http://eurpub.oxfordjournals.org/	No
Journal Article	A. M. Jones; S. Schurer	2011	HOW DOES HETEROGENEITY SHAPE THE SOCIOECONOMIC GRADIENT IN HEALTH SATISFACTION?	JOURNAL OF APPLIED ECONOMETRICS			No
Journal Article	I. G. Ellen; K. M. O'Regan	2011	How low income neighborhoods change: Entry, exit, and enhancement	Regional Science and Urban Economics	https://doi.org/10.1016/j.jedc.2011.03.012	https://www.sciencedirect.com/science/article/pii/S0166046211000044	No
Journal Article	C. Fox; K. Albertson; M. Ellison; T. Martin	2011	How will the recession affect crime rates in Greater Manchester?	Safer Communities	10.1146/annurev-soc-030320-034200	https://doi.org/10.1108/17578041111171050	No
Journal Article	D. Van De Mieroop	2011	Identity negotiations in narrative accounts about poverty	Discourse & Society	10.1108/CFRI-06-2017-0073	http://www.jstor.org/stable/42889777	No
Journal Article	E. Pérez-Asenjo	2011	If happiness is relative, against whom do we compare ourselves? Implications for labour supply	Journal of Population Economics		https://www.scopus.com/inward/record.uri?eid=2-s2.0-79960647433&doi=10.1007%2fs00148-010-0322-z&partnerID=40&md5=95ae7e03c1eeb2925227126f8fa1b6bb	No
Journal Article	E. Perez-Asenjo	2011	If happiness is relative, against whom do we compare ourselves? Implications for labour supply	JOURNAL OF POPULATION ECONOMICS			Yes
Journal Article	A. Pryce; N. K. Kakabadse; T. Lloyd	2011	Income differentials and corporate performance	Corporate Governance: The international journal of business in society	10.1136/medethics-2016-103770	https://doi.org/10.1108/14720701111176993	No
Journal Article	F. Vona; F. Patriarca	2011	Income inequality and the development of environmental technologies	Ecological Economics	https://doi.org/10.1016/j.yhbeh.2021.105042	https://www.sciencedirect.com/science/article/pii/S0921800911002746	No
Journal Article	J. D. Wisman	2011	Inequality, Social Respectability, Political Power, and Environmental Devastation	Journal of Economic Issues	10.1016/j.jad.2019.11.149	http://www.jstor.org/stable/23071538	No
Book Section	B. Fanning	2011	Integration as social inclusion	Immigration and social cohesion in the Republic of Ireland	10.1108/JES-08-2013-0106	http://www.jstor.org/stable/j.ctt155jgkz.12	No
Journal Article	D. G. Blanchflower; A. J. Oswald	2011	International Happiness: A New View on the Measure of Performance	Academy of Management Perspectives	10.1016/j.ijsu.2021.106100	http://www.jstor.org/stable/23045031	No
Journal Article	Y.-S. Chiang	2011	Judgment of distributional inequality in networks	Social Networks	https://doi.org/10.1016/j.ufug.2018.11.009	https://www.sciencedirect.com/science/article/pii/S0378873311000578	No
Book Section	B. Greve	2011	Labour migration and labour market integration_x000D_ causes and challenges	Migration and welfare in the new Europe	10.1108/S1049-258520230000030002	http://www.jstor.org/stable/j.ctt9qgn47.11	No
Journal Article	P. Frijters; D. W. Johnston; M. A. Shields	2011	Life Satisfaction Dynamics with Quarterly Life Event Data	The Scandinavian Journal of Economics	10.1016/j.healthpol.2016.03.003	http://www.jstor.org/stable/23016828	No
Journal Article	O. A. Akanbi; C. B. Du Toit	2011	Macro-econometric modelling for the Nigerian economy: A growth–poverty gap analysis	Economic Modelling	https://doi.org/10.1016/j.sbspro.2013.02.006	https://www.sciencedirect.com/science/article/pii/S0264999310001665	No
Journal Article	H. Gravelle; A. R. Hole; R. Santos	2011	Measuring and testing for gender discrimination in physician pay: English family doctors	Journal of Health Economics	https://doi.org/10.1016/j.jvb.2017.11.009	https://www.sciencedirect.com/science/article/pii/S016762961100049X	No
Journal Article	P. Anand; J. Krishnakumar; N. B. Tran	2011	Measuring welfare: Latent variable models for happiness and capabilities in the presence of unobservable heterogeneity	Journal of Public Economics	https://doi.org/10.1016/j.jad.2012.06.009	https://www.sciencedirect.com/science/article/pii/S0047272710001672	No
Book Section	J. A. Donaldson	2011	Migration_x000D_ Go East, Young Man (and Woman)	Small Works	10.1007/s11205-011-9910-x	http://www.jstor.org/stable/10.7591/j.ctt7zcb0.11	No
Journal Article	G. Burazeri; J. D. Kark	2011	Moderate Alcohol Intake, Though Not Regular Heavy Drinking, Is Protective for Acute Coronary Syndrome: A Population-Based, Case-Control Study in Southeast Europe	Annals of Epidemiology	https://doi.org/10.1016/S1574-0714(06)01008-6	https://www.sciencedirect.com/science/article/pii/S1047279711000536	No
Journal Article	I. J. Ruprah; P. Luengas	2011	Monetary policy and happiness: Preferences over inflation and unemployment in Latin America	The Journal of Socio-Economics	https://dx.doi.org/10.1016/j.socscimed.2009.10.060	https://www.sciencedirect.com/science/article/pii/S1053535710001113	No
Journal Article	B. Miller; M. Watts	2011	Oh, the Economics You'll Find in Dr. Seuss!	The Journal of Economic Education	10.1016/j.intell.2016.09.002	http://www.jstor.org/stable/23049267	No	No	Yes
Journal Article	S. Munshi	2011	On existence of pure strategy equilibrium with endogenous income	Social Choice and Welfare	10.1016/j.healthpol.2016.07.019	http://www.jstor.org/stable/23026258	No	No	Yes
Journal Article	M. G. Coles; M. Francesconi	2011	ON THE EMERGENCE OF TOYBOYS: THE TIMING OF MARRIAGE WITH AGING AND UNCERTAIN CAREERS	International Economic Review	10.1016/j.healthpol.2006.07.011	http://www.jstor.org/stable/23016658	No	No	Yes
Journal Article	P. O. Jonsson	2011	On utilitarianism vs virtue ethics as foundations of economic choice theory	Humanomics	10.1136/bmj.322.7296.1233	https://doi.org/10.1108/08288661111110150	No	No	Yes
Journal Article	J. Costa Font; C. Hernández-Quevedo; A. McGuire	2011	Persistence despite action? Measuring the patterns of health inequality in England (1997–2007)	Health Policy	https://doi.org/10.1016/j.landurbplan.2021.104110	https://www.sciencedirect.com/science/article/pii/S0168851011001370	Yes	Yes	Yes
Journal Article	C. J. Boyce; A. M. Wood	2011	Personality and the marginal utility of income: Personality interacts with increases in household income to determine life satisfaction	JOURNAL OF ECONOMIC BEHAVIOR & ORGANIZATION			No	Yes	No	Don't include
Journal Article	P. H. Brown; E. Bulte; X. Zhang	2011	Positional spending and status seeking in rural China	Journal of Development Economics	https://doi.org/10.1016/j.socscimed.2018.11.035	https://www.sciencedirect.com/science/article/pii/S0304387810000593	No	No	Yes
Journal Article	M. Rojas	2011	Poverty and psychological distress in Latin America	Journal of Economic Psychology	https://doi.org/10.1016/j.jpubeco.2008.04.011	https://www.sciencedirect.com/science/article/pii/S0167487010000218	No	No	Yes
Journal Article	M. G. Cohen; S. Klein	2011	Poverty Reduction in British Columbia?_x000D_ How “The Best Place on Earth” Keeps People Poorest	Canadian Review of Social Policy	https://doi.org/10.1016/j.annepidem.2011.02.006	https://www.jstor.org/stable/48670200	No	No	Yes
Journal Article	P. Oreopoulos; K. G. Salvanes	2011	Priceless: The Nonpecuniary Benefits of Schooling	The Journal of Economic Perspectives	10.1016/j.jad.2011.09.014	http://www.jstor.org/stable/23049443	No	No	Yes
Journal Article	A. Nahman	2011	Pricing landfill externalities: Emissions and disamenity costs in Cape Town, South Africa	Waste Management	https://doi.org/10.1016/S0301-4215(01)00108-2	https://www.sciencedirect.com/science/article/pii/S0956053X11002571	No
Journal Article	R. S. Özdemir; K. O. St. Louis; S. Topbaş	2011	Public attitudes toward stuttering in Turkey: Probability versus convenience sampling	Journal of Fluency Disorders	https://doi.org/10.1016/j.jdeveco.2008.09.005	https://www.sciencedirect.com/science/article/pii/S0094730X11000040	No	No	Yes
Journal Article	M. Guillen-Royo	2011	Reference group consumption and the subjective wellbeing of the poor in Peru	Journal of Economic Psychology	https://doi.org/10.1016/j.jpubeco.2008.03.001	https://www.sciencedirect.com/science/article/pii/S0167487009001263	No
Report	I. Institute for Policy	2011	Regulatory Report_x000D_ 2011 Heavy-Duty Trucks Rule		10.1111/j.0013-0133.2005.00982.x	http://www.jstor.org/stable/resrep45802	No
Journal Article	F. Alvarez-Cuadrado; N. Van Long	2011	Relative consumption and renewable resource extraction under alternative property-rights regimes	Resource and Energy Economics	https://doi.org/10.1016/S0277-9536(00)00097-6	https://www.sciencedirect.com/science/article/pii/S0928765510000643	No
Journal Article	M. Aleksynska	2011	Relative deprivation, relative satisfaction, and attitudes towards immigrants: Evidence from Ukraine	Economic Systems	https://doi.org/10.1016/S0277-9536(01)00321-5	https://www.sciencedirect.com/science/article/pii/S0939362511000045	No
Journal Article	T. Oshio; K. Nozaki; M. Kobayashi	2011	Relative Income and Happiness in Asia: Evidence from Nationwide Surveys in China, Japan, and Korea	Social Indicators Research		https://www.scopus.com/inward/record.uri?eid=2-s2.0-80255141787&doi=10.1007%2fs11205-010-9754-9&partnerID=40&md5=b15c8918d96b0f0a7f67c6f5493ea0c0	No
Journal Article	D. Posel; D. Casale	2011	Relative Standing and Subjective Well-Being in South Africa: The Role of Perceptions, Expectations and Income Mobility	Social Indicators Research	https://doi.org/10.1016/0197-3975(83)90032-2	https://search.ebscohost.com/login.aspx?direct=true&db=bth&AN=66142324&site=ehost-live	No
Journal Article	T. Dohmen; A. Falk; K. Fliessbach; U. Sunde; B. Weber	2011	Relative versus absolute income, joy of winning, and gender: Brain imaging evidence	Journal of Public Economics	https://doi.org/10.1016/j.jad.2020.05.057	https://www.sciencedirect.com/science/article/pii/S0047272710001854	No
Book Section	L. Bellmann; H.-D. Gerner	2011	Reversed Roles? Wage and Employment Effects of the Current Crisis	Who Loses in the Downturn? Economic Crisis, Employment and Income Distribution	10.2307/2095227	https://doi.org/10.1108/S0147-9121(2011)0000032009	No
Book Section	M. Kindler	2011	Risk, migration and migrant domestic work_x000D_ Selected theory and research review	A Risky Business?	10.1108/S1049-2585(2013)0000021009	http://www.jstor.org/stable/j.ctt6wp75p.5	No
Journal Article	B. Poeschla; H. Combs; S. Livingstone; S. Romm; M. B. Klein	2011	Self-immolation: Socioeconomic, cultural and psychiatric patterns	Burns	https://doi.org/10.1016/j.socscimed.2022.114970	https://www.sciencedirect.com/science/article/pii/S0305417911000817	No
Journal Article	P. M. Danzon; A. Towse; A. W. Mulcahy	2011	Setting Cost-Effectiveness Thresholds As A Means To Achieve Appropriate Drug Prices In Rich And Poor Countries	Health Affairs			No
Book Section	K. Rowlingson; S. McKay	2011	Social policy and the wealthy	Wealth and the wealthy	10.1108/S1059-433720160000069008	http://www.jstor.org/stable/j.ctt9qgww0.13	No
Journal Article	R. Leon-Gonzalez; F. M. Tseng	2011	Socio-economic determinants of mortality in Taiwan: Combining individual and aggregate data	Health Policy	https://doi.org/10.1016/j.landurbplan.2020.103889	https://www.sciencedirect.com/science/article/pii/S0168851010001995	No
Journal Article	D. S. Damianov; S. Sanders	2011	Status Spending Races, Cooperative Consumption and Voluntary Public Income Disclosure	International Review of Economics Education		https://www.sciencedirect.com/science/article/pii/S1477388015300426	No
Journal Article	T. M. Schneidhofer; M. Schiffinger; W. Mayrhofer	2011	Still a man ' s world?	Equality, Diversity and Inclusion: An International Journal	10.1111/roiw.12353	https://doi.org/10.1108/02610151211199227	No
Journal Article	R. S. Özdemir; K. O. St. Louis; S. Topbaş	2011	Stuttering attitudes among Turkish family generations and neighbors from representative samples	Journal of Fluency Disorders	https://doi.org/10.1016/j.jdeveco.2010.05.007	https://www.sciencedirect.com/science/article/pii/S0094730X1100057X	No
Journal Article	E. S. Nandori	2011	Subjective poverty and its relation to objective poverty concepts in Hungary	Social Indicators Research	10.1007/s10591-019-09531-8	http://ovidsp.ovid.com/ovidweb.cgi?T=JS&PAGE=reference&D=psyc8&NEWS=N&AN=2011-11661-011	No
Journal Article	E. Siposné Nándori	2011	Subjective Poverty and Its Relation to Objective Poverty Concepts in Hungary	Social Indicators Research	https://doi.org/10.1016/0167-6296(87)90020-8	https://search.ebscohost.com/login.aspx?direct=true&db=bth&AN=60903754&site=ehost-live	No
Journal Article	E. S. Nándori	2011	Subjective Poverty and Its Relation to Objective Poverty Concepts in Hungary	Social Indicators Research		https://www.scopus.com/inward/record.uri?eid=2-s2.0-79957945645&doi=10.1007%2fs11205-010-9743-z&partnerID=40&md5=e213dabd8930f74dcbae7ddad9afee92	No
Journal Article	N. Eszter Siposne	2011	Subjective Poverty and Its Relation to Objective Poverty Concepts in Hungary	SOCIAL INDICATORS RESEARCH			No
Journal Article	R. Linssen; L. van Kempen; G. Kraaykamp	2011	Subjective Well-being in Rural India: The Curse of Conspicuous Consumption	Soc Indic Res			No
Journal Article	R. Linssen; L. Kempen; G. Kraaykamp	2011	Subjective Well-being in Rural India: The Curse of Conspicuous Consumption	Social Indicators Research	https://doi.org/10.1016/0167-4870(86)90033-4	https://search.ebscohost.com/login.aspx?direct=true&db=bth&AN=57676962&site=ehost-live	No
Journal Article	E. Selezneva	2011	Surveying transitional experience and subjective well-being: Income, work, family	Economic Systems	https://doi.org/10.1016/S0277-9536(01)00273-8	https://www.sciencedirect.com/science/article/pii/S0939362510000543	No
Journal Article	G. Kavetsos; P. Koutroumpis	2011	Technological affluence and subjective well-being	Journal of Economic Psychology	https://doi.org/10.1016/j.jpubeco.2009.12.003	https://www.sciencedirect.com/science/article/pii/S0167487011000833	No
Book Section	A. M. El-Agraa	2011	The Causes of the Global Financial Crisis	The Impact of the Global Financial Crisis on Emerging Financial Markets	10.2307/3349739	https://doi.org/10.1108/S1569-3759(2011)0000093005	No
Book Section	L. Levine	2011	The distribution of household income and the middle class	The Middle Class in America: Perspectives and Trends		https://www.scopus.com/inward/record.uri?eid=2-s2.0-84935449878&partnerID=40&md5=5641d04a61a9f11605222b3404efc54c	No
Journal Article	K. W. Knight; E. A. Rosa	2011	The environmental efficiency of well-being: A cross-national analysis	Social Science Research	https://doi.org/10.1016/j.jce.2015.10.006	https://www.sciencedirect.com/science/article/pii/S0049089X10002735	No
Journal Article	J. Treas; T. van der Lippe; T.-o. ChloeTai	2011	The Happy Homemaker? Married Women's Well-Being in Cross-National Perspective	Social Forces	10.1108/13619322200500031	http://www.jstor.org/stable/41682634	No
Journal Article	L. Becchetti; L. Corrado; F. Rossetti	2011	The Heterogeneous Effects of Income Changes on Happiness	Social Indicators Research	https://doi.org/10.1016/0272-7757(89)90022-8	https://search.ebscohost.com/login.aspx?direct=true&db=bth&AN=66743885&site=ehost-live	Yes
Journal Article	D. Collison; J. Ferguson; Y. Kozuma; D. Power; L. Stevenson	2011	The impact of introductory accounting courses on student perceptions about the purpose of accounting information and the objectives of business: A comparison of the UK and Japan	Accounting Forum	https://doi.org/10.1016/j.jebo.2017.03.028	https://www.sciencedirect.com/science/article/pii/S0155998211000020	No
Journal Article	C. Tilly	2011	The impact of the economic crisis on international migration: a review	Work, Employment & Society	10.1016/j.jebo.2020.07.001	http://www.jstor.org/stable/23749354	No
Journal Article	J. P. Holt	2011	The Limits of an Egalitarian Ethos: G. A. Cohen's Critique of Rawlsian Liberalism	Science & Society	10.1108/01437720810908910	http://www.jstor.org/stable/41290159	No
Book Section	P. Kirby; M. P. Murphy	2011	The Losers	Towards a Second Republic	10.1108/JFRC-11-2021-0092	http://www.jstor.org/stable/j.ctt183p6s9.11	No
Journal Article	E. L. Khalil	2011	The mirror neuron paradox: How far is understanding from mimicking?	Journal of Economic Behavior & Organization	https://doi.org/10.1016/j.jhe.2018.09.001	https://www.sciencedirect.com/science/article/pii/S0167268110001794	No
Journal Article	S. Drakopoulos	2011	The neglect of comparison income: An historical perspective	European Journal of the History of Economic Thought	https://doi.org/10.1016/0167-8116(95)00010-0	https://search.ebscohost.com/login.aspx?direct=true&db=bth&AN=63295596&site=ehost-live	No
Journal Article	S. A. Drakopoulos	2011	The neglect of comparison income: An historical perspective	European Journal of the History of Economic Thought		https://www.scopus.com/inward/record.uri?eid=2-s2.0-79960877975&doi=10.1080%2f09672560903552579&partnerID=40&md5=6464481ddef4ce1ec6dd4d4b75e0a339	No
Book Section	T. Bergman; K. StrØM	2011	The Nordics_x000D_ Demanding Citizens, Complex Polities	The Madisonian Turn	10.1007/s11205-011-9798-5	http://www.jstor.org/stable/10.3998/mpub.312561.14	No
Journal Article	F. Alvarez-Cuadrado; L. Ngo Van	2011	The relative income hypothesis	JOURNAL OF ECONOMIC DYNAMICS & CONTROL			No
Journal Article	F. Alvarez-Cuadrado; N. Van Long	2011	The relative income hypothesis	Journal of Economic Dynamics and Control	https://doi.org/10.1016/j.jebo.2022.06.010	https://www.sciencedirect.com/science/article/pii/S0165188911000881	No
Journal Article	S. P. Douglas; C. Samuel Craig	2011	The role of context in assessing international marketing opportunities	International Marketing Review	10.1111/roiw.12386	https://doi.org/10.1108/02651331111122641	No	No	Yes
Journal Article	J. Blanes i Vidal; M. Nossol	2011	Tournaments Without Prizes: Evidence from Personnel Records	Management Science	10.1108/01437720510609537	http://www.jstor.org/stable/41261969	No
Journal Article	N. Gandelman; H. Ñopo; L. Ripani	2011	Traditional Excluding Forces: A Review of the Quantitative Literature on the Economic Situation of Indigenous Peoples, Afro-descendants, and People Living with Disability	Latin American Politics and Society	10.1108/01437720810908956	http://www.jstor.org/stable/41342348	No
Journal Article	B. D. Meyer; J. X. Sullivan	2011	Viewpoint: Further results on measuring the well-being of the poor using income and consumption	The Canadian Journal of Economics / Revue canadienne d'Economique	10.1108/01437720810908956	http://www.jstor.org/stable/41336351	No
Journal Article	M. Ravallion; S. Chen	2011	WEAKLY RELATIVE POVERTY	The Review of Economics and Statistics	10.1108/01443580710745371	http://www.jstor.org/stable/41349110	No
Book Section	C. Graham	2011	WHAT WE MEAN BY HAPPINESS_x000D_ A “THEORY” OF AGENCY AND WELL-BEING	The Pursuit of Happiness	10.1007/s11205-012-0209-3	http://www.jstor.org/stable/10.7864/j.ctt6wpd3z.4	No
Book Section	K. Rowlingson; S. McKay	2011	Why the wealthy matter	Wealth and the wealthy	10.1108/S1479-350420220000026003	http://www.jstor.org/stable/j.ctt9qgww0.8	No
Journal Article	M. Dumont; N. Stojanovska; L. Cuyvers	2011	World inequality, globalisation, technology and labour market institutions	International Journal of Manpower	10.1111/obes.12236	https://doi.org/10.1108/01437721111136750	No
Book Section	K. Tajima	2012	“Voting with their Feet?”: Satisfaction and Preferences of Quality of Life in Forty Districts in Tokyo, Japan	Living on the Boundaries: Urban Marginality in National and International Contexts	10.2307/2808114	https://doi.org/10.1108/S1479-358X(2012)0000008026	No
Book Section	R. I. Downing	2012	1958 – National superannuation_x000D_ Means test or contributions?	Australia's Economy in its International Context	10.1007/s11205-010-9580-0	http://www.jstor.org/stable/10.20851/j.ctt1t304mv.10	No
Book Section	C. Paola Donegani; S. McKay; D. Moro	2012	A Dimming of the ‘Warm Glow’? Are Non-Profit Workers in the UK Still More Satisfied with their Jobs than Other Workers?	Advances in the Economic Analysis of Participatory and Labor-Managed Firms	10.2307/2521201	https://doi.org/10.1108/S0885-3339(2012)0000013015	No
Journal Article	T. Wells; J. Graafland	2012	Adam Smith's Bourgeois Virtues in Competition	Business Ethics Quarterly	10.1016/j.jebo.2008.06.009	http://www.jstor.org/stable/23223728	No
Book Section	L. R. Samuel	2012	American Idol	The American Dream	10.1108/JPMD-02-2016-0006	http://www.jstor.org/stable/j.ctt1j1ntr7.9	No
Journal Article	J. Litchfield; B. Reilly; M. Veneziani	2012	An analysis of life satisfaction in Albania: An heteroscedastic ordered probit model approach	Journal of Economic Behavior & Organization	https://doi.org/10.1016/j.jhealeco.2004.03.002	https://www.sciencedirect.com/science/article/pii/S0167268111000321	No
Journal Article	K. A. Bender	2012	An analysis of well-being in retirement: The role of pensions, health, and ‘voluntariness’ of retirement	Journal of Socio-Economics	https://doi.org/10.1016/0305-750X(84)90071-8	https://search.ebscohost.com/login.aspx?direct=true&db=bth&AN=76467389&site=ehost-live	No
Journal Article	A. M. Wood; C. J. Boyce; S. C. Moore; G. D. A. Brown	2012	An evolutionary based social rank explanation of why low income predicts mental distress: A 17 year cohort study of 30,000 people	Journal of Affective Disorders		https://www.scopus.com/inward/record.uri?eid=2-s2.0-84857366177&doi=10.1016%2fj.jad.2011.09.014&partnerID=40&md5=e6a94c0d654a691116f3177c4015955e	Yes
Journal Article	Z. Feng; W. W. Wang; K. Jones; Y. Li	2012	An exploratory multilevel analysis of income, income inequality and self-rated health of the elderly in China	Social Science & Medicine	https://doi.org/10.1016/j.socnet.2018.05.002	https://www.sciencedirect.com/science/article/pii/S0277953612006922	No
Journal Article	P. Frijters; A. Y. C. Liu; X. Meng	2012	Are optimistic expectations keeping the Chinese happy?	Journal of Economic Behavior & Organization	https://doi.org/10.1016/j.jhealeco.2007.05.007	https://www.sciencedirect.com/science/article/pii/S0167268111002356	No
Journal Article	R. Walker; P. McKenzie; C. Liddell; C. Morris	2012	Area-based targeting of fuel poverty in Northern Ireland: An evidenced-based approach	Applied Geography	https://doi.org/10.1016/j.jebo.2011.09.007	https://www.sciencedirect.com/science/article/pii/S0143622812000288	No
Journal Article	B. Li; J. L. van Zanden	2012	Before the Great Divergence? Comparing the Yangzi Delta and the Netherlands at the Beginning of the Nineteenth Century	The Journal of Economic History	10.1108/978-1-78743-783-820192012	http://www.jstor.org/stable/41811360	No	No	Yes
Journal Article	F. Carlsson; O. Johansson-Stenman	2012	Behavioral Economics and Environmental Policy	Annual Review of Resource Economics	10.1108/DPRG-05-2021-0060	http://www.jstor.org/stable/43202725	No
Book Section	J. Silber	2012	Chapter 1 Measuring Segregation: Basic Concepts and Extensions to Other Domains	Inequality, Mobility and Segregation: Essays in Honor of Jacques Silber	10.2307/2523209	https://doi.org/10.1108/S1049-2585(2012)0000020004	No
Book Section	A. Fusco; N. Islam	2012	Chapter 14 Understanding the Drivers of Low-Income Transitions in Luxembourg	Inequality, Mobility and Segregation: Essays in Honor of Jacques Silber	10.2307/2525140	https://doi.org/10.1108/S1049-2585(2012)0000020017	No
Journal Article	R. A. Easterlin; R. Morgan; M. Switek; F. Wang	2012	China's life satisfaction, 1990-2010	Proceedings of the National Academy of Sciences of the United States of America	10.1108/08288661111110150	http://www.jstor.org/stable/41602751	No
Journal Article	F. FitzRoy; J. Franz-Vasdeki; E. Papyrakis	2012	Climate Change Policy and Subjective Well-Being	ENVIRONMENTAL POLICY AND GOVERNANCE			No	No	Yes
Book Section	G. Del Chiappa	2012	Community Integration	Knowledge Management in Tourism: Policy and Governance Applications	10.2307/352932	https://doi.org/10.1108/S2042-1443(2012)0000004016	No	No	Yes
Journal Article	S. Klinsky; H. Dowlatabadi; T. McDaniels	2012	Comparing public rationales for justice trade-offs in mitigation and adaptation climate policy dilemmas	Global Environmental Change	https://doi.org/10.1016/S0305-750X(01)00031-6	https://www.sciencedirect.com/science/article/pii/S0959378012000623	No
Book Section	A. Lait	2012	Conclusion	Telling tales	10.1108/RBF-07-2014-0039	http://www.jstor.org/stable/j.ctt1vwmf9h.13	No
Journal Article	R. Winkelmann	2012	Conspicuous consumption and satisfaction	Journal of Economic Psychology	https://doi.org/10.1016/j.jpubeco.2010.06.005	https://www.sciencedirect.com/science/article/pii/S0167487011001541	No
Book Section	A. Offer	2012	Consumption and Well-Being	The Oxford Handbook of the History of Consumption		https://www.scopus.com/inward/record.uri?eid=2-s2.0-84929296762&doi=10.1093%2foxfordhb%2f9780199561216.013.0034&partnerID=40&md5=3ccd994ec806994636c8033388d7f8a2	No
Journal Article	L. Haagh	2012	Democracy, Public Finance, and Property Rights in Economic Stability: How More Horizontal Capitalism Upscales Freedom for All	Polity	10.1108/17465729200600025	http://www.jstor.org/stable/41684504	No
Journal Article	M. Fafchamps	2012	Development, agglomeration, and the organization of work	Regional Science and Urban Economics	https://doi.org/10.1016/j.jedc.2022.104357	https://www.sciencedirect.com/science/article/pii/S0166046211001438	No
Journal Article	A. Whitford; S.-Y. Lee	2012	Disorder, dictatorship and government effectiveness: cross-national evidence	Journal of Public Policy	10.1108/03090591211204742	http://www.jstor.org/stable/41506598	No
Journal Article	A. Sato	2012	Do Inequalities in Health Care Utilization in Developing Countries Change When We Take into Account Traditional Medicines?	World Development	https://doi.org/10.1016/j.ssmph.2019.100471	https://www.sciencedirect.com/science/article/pii/S0305750X12000563	No
Journal Article	G. Grolleau; N. Mzoughi; S. Saïd	2012	Do you believe that others are more positional than you? Results from an empirical survey on positional concerns in France	The Journal of Socio-Economics	https://dx.doi.org/10.1027/1015-5759/a000750	https://www.sciencedirect.com/science/article/pii/S1053535711001296	No
Book Section	R. H. Frank	2012	Does money buy happiness?	The Science of Well-Being		https://www.scopus.com/inward/record.uri?eid=2-s2.0-84921578791&doi=10.1093%2facprof%3aoso%2f9780198567523.003.0018&partnerID=40&md5=9bda7ef68e58051a214bcd0b53da9d95	No
Journal Article	A. Akay; P. Martinsson; H. Medhin	2012	Does Positional Concern Matter in Poor Societies? Evidence from a Survey Experiment in Rural Ethiopia	WORLD DEVELOPMENT			No
Journal Article	H. Zhang; P. S. Y. Ho; P. S. F. Yip	2012	Does Similarity Breed Marital and Sexual Satisfaction?	The Journal of Sex Research	10.1108/978-1-83909-554-220211015	http://www.jstor.org/stable/42002028	No
Journal Article	D. Durevall; A. Lindskog	2012	Economic Inequality and HIV in Malawi	World Development	https://doi.org/10.1016/j.ssmph.2019.100448	https://www.sciencedirect.com/science/article/pii/S0305750X11003068	No
Journal Article	G. Berloffa; F. Modena	2012	Economic well-being in Italy: The role of income insecurity and intergenerational inequality	Journal of Economic Behavior & Organization	https://doi.org/10.1016/0305-750X(80)90011-X	https://search.ebscohost.com/login.aspx?direct=true&db=bth&AN=71893209&site=ehost-live	No
Journal Article	C. Bonnet; P. Dubois; D. Martimort; S. Straub	2012	Empirical Evidence on Satisfaction with Privatization in Latin America	The World Bank Economic Review	10.1108/01437721011031694	http://www.jstor.org/stable/41342491	No
Journal Article	E. Monsen; P. Mahagaonkar; C. Dienes	2012	Entrepreneurship in India: the question of occupational transition	Small Business Economics	10.1108/14720701111176993	http://www.jstor.org/stable/41682803	No
Journal Article	F. Alvarez-Cuadrado; L. Ngo Van	2012	Envy and Inequality	SCANDINAVIAN JOURNAL OF ECONOMICS			No
Journal Article	L. Bécares; J. Nazroo; C. Albor; T. Chandola; M. Stafford	2012	Examining the differential association between self-rated health and area deprivation among white British and ethnic minority people in England	Social Science & Medicine	https://doi.org/10.1016/j.socec.2022.101841	https://www.sciencedirect.com/science/article/pii/S0277953611007179	Yes
Book Section	H. Churchill	2012	Family support and the Coalition_x000D_ retrenchment, refocusing and restructuring	Social Policy Review 24	10.1108/S1479-358X(2012)0000008026	http://www.jstor.org/stable/j.ctt9qgxc6.8	No
Journal Article	C. M. Kuhnen; A. Tymula	2012	Feedback, Self-Esteem, and Performance in Organizations	Management Science	10.1108/02621710810916303	http://www.jstor.org/stable/41406374	No
Journal Article	H. Kasper; J. Muehlbacher; G. Kodydek; L. Zhang	2012	Fringe benefits and loyalty on the Chinese labour market – a trend towards higher individual‐ and performance‐orientation	Journal of Technology Management in China	10.1146/annurev-economics-081919-022924	https://doi.org/10.1108/17468771211242854	No
Journal Article	L. H. B. Braido; P. Olinto; H. Perrone	2012	GENDER BIAS IN INTRAHOUSEHOLD ALLOCATION: EVIDENCE FROM AN UNINTENTIONAL EXPERIMENT	The Review of Economics and Statistics	10.1016/j.jebo.2010.12.022	http://www.jstor.org/stable/23262087	No
Journal Article	C. Reczek; D. Umberson	2012	Gender, health behavior, and intimate relationships: Lesbian, gay, and straight contexts	Social Science & Medicine	https://doi.org/10.1016/j.socec.2022.101883	https://www.sciencedirect.com/science/article/pii/S0277953611007246	No
Journal Article	E. O'Boyle; M. O'Boyle	2012	Global poverty, hunger, death, and disease	International Journal of Social Economics	10.1111/sjoe.12308	https://doi.org/10.1108/03068291211188848	No
Journal Article	S. Harper; B. McKinnon	2012	Global socioeconomic inequalities in tobacco use: internationally comparable estimates from the World Health Surveys	Cancer Causes & Control	10.1108/02686900210444806	http://www.jstor.org/stable/41410389	No
Journal Article	M.-C. Tsai; H.-H. Chang; W.-c. Chen	2012	Globally Happy: Individual Globalization, Expanded Capacities, and Subjective Wellbeing	Social Indicators Research	10.1016/j.jebo.2010.12.016	http://www.jstor.org/stable/23260300	No
Journal Article	E. Yamamura	2012	Government Size and Trust	Review of Social Economy	10.1016/j.jebo.2010.03.002	http://www.jstor.org/stable/23257788	No
Journal Article	Y. Wang; J. Wang; E. Maitland; Y. Zhao; S. Nicholas; M. Lu	2012	Growing old before growing rich: inequality in health service utilization among the mid-aged and elderly in Gansu and Zhejiang Provinces, China	BMC Health Serv Res			No
Journal Article	S. Borghesi; A. Vercelli	2012	HAPPINESS AND HEALTH: TWO PARADOXES	Journal of Economic Surveys	https://doi.org/10.1016/0304-3878(94)00007-7	https://search.ebscohost.com/login.aspx?direct=true&db=bth&AN=71286020&site=ehost-live	No
Journal Article	C. Gruen; S. Klasen	2012	Has transition improved well-being?	Economic Systems	https://doi.org/10.1016/S0277-9536(01)00343-4	https://www.sciencedirect.com/science/article/pii/S0939362511000616	No
Journal Article	V. Carrieri; M. De Paola	2012	Height and subjective well-being in Italy	Economics & Human Biology		https://www.sciencedirect.com/science/article/pii/S1570677X11001523	No
Journal Article	S. Salhi; G. Grolleau; N. Mzoughi; A. Sutan	2012	How Can Positional Concerns Prevent the Adoption of Socially Desirable Innovations?	JOURNAL OF ECONOMIC ISSUES			No
Journal Article	W.-c. Chen	2012	How Education Enhances Happiness: Comparison of Mediating Factors in Four East Asian Countries	Social Indicators Research	https://doi.org/10.1016/0304-3878(88)90012-0	https://search.ebscohost.com/login.aspx?direct=true&db=bth&AN=70842568&site=ehost-live	No
Book Section	A. Lait	2012	Identity	Telling tales	10.1108/S0147-9121(2011)0000032009	http://www.jstor.org/stable/j.ctt1vwmf9h.8	No
Journal Article	S. Jiang; M. Lu; H. Sato	2012	Identity, Inequality, and Happiness: Evidence from Urban China	World Development	https://doi.org/10.1016/j.ssmph.2019.100357	https://www.sciencedirect.com/science/article/pii/S0305750X11002865	No
Journal Article	M. Kalimipalli; S. Nayak	2012	Idiosyncratic volatility vs. liquidity? Evidence from the US corporate bond market	Journal of Financial Intermediation	https://doi.org/10.1016/0362-3319(91)90027-2	https://search.ebscohost.com/login.aspx?direct=true&db=bth&AN=84379631&site=ehost-live	No
Journal Article	P. Yakovlev; S. Leguizamon	2012	Ignorance is not bliss: On the role of education in subjective well-being	The Journal of Socio-Economics	https://dx.doi.org/10.1093/0199286280.003.0003	https://www.sciencedirect.com/science/article/pii/S1053535712001035	No
Book Section	N. Biddle	2012	Improving Indigenous health_x000D_ Are mainstream determinants sufficient?	Survey Analysis for Indigenous Policy in Australia	10.1108/S0573-8555(1997)0000238013	http://www.jstor.org/stable/j.ctt24h8br.12	No
Journal Article	G. Knies	2012	Income Comparisons Among Neighbours and Satisfaction in East and West Germany	Social Indicators Research		https://www.scopus.com/inward/record.uri?eid=2-s2.0-84859218806&doi=10.1007%2fs11205-011-9818-5&partnerID=40&md5=7c4cc00cb42ad1d6ec933852738d5cc4	No
Journal Article	M. Rostila; M. L. Kölegård; J. Fritzell	2012	Income inequality and self-rated health in Stockholm, Sweden: A test of the ‘income inequality hypothesis’ on two levels of aggregation	Social Science & Medicine	https://doi.org/10.1016/j.socec.2022.101929	https://www.sciencedirect.com/science/article/pii/S027795361200024X	No
Journal Article	J. Knight; R. Gunatilaka	2012	Income, aspirations and the Hedonic Treadmill in a poor society	Journal of Economic Behavior & Organization	https://doi.org/10.1016/j.jhealeco.2007.09.002	https://www.sciencedirect.com/science/article/pii/S0167268111002885	No
Journal Article	Z. Liu; Q. Shang	2012	Individual well-being in urban China: The role of income expectations	China Economic Review	https://doi.org/10.1016/S1514-0326(16)30002-2	https://www.sciencedirect.com/science/article/pii/S1043951X12000272	No
Journal Article	C. D'Ambrosio; J. R. Frick	2012	Individual Wellbeing in a Dynamic Perspective	Economica	https://doi.org/10.1016/0305-750X(80)90012-1	https://search.ebscohost.com/login.aspx?direct=true&db=bth&AN=73821841&site=ehost-live	No
Journal Article	J. M. Cramm; V. Møller; A. P. Nieboer	2012	Individual- and Neighbourhood-Level Indicators of Subjective Well-Being in a Small and Poor Eastern Cape Township: The Effect of Health, Social Capital, Marital Status, and Income	Social Indicators Research	10.1108/02651331111122641	http://www.jstor.org/stable/41409368	No
Journal Article	D. Card; A. Mas; E. Moretti; E. Saez	2012	Inequality at work: The effect of peer salaries on job satisfaction	American Economic Review		https://www.scopus.com/inward/record.uri?eid=2-s2.0-84863972073&doi=10.1257%2faer.102.6.2981&partnerID=40&md5=53580b8f4517476dceb285058c52ea8e	No
Journal Article	S. Billingsley	2012	Intragenerational mobility and mortality in Russia: Short and longer-term effects	Social Science & Medicine	https://doi.org/10.1016/j.socnet.2011.10.004	https://www.sciencedirect.com/science/article/pii/S0277953612006661	No
Journal Article	M. Bavinck; R. Pollnac; I. Monnereau; P. Failler	2012	Introduction to the Special Issue on Job Satisfaction in Fisheries in the Global South	Social Indicators Research	10.1016/j.jebo.2010.09.016	http://www.jstor.org/stable/23260244	No
Journal Article	J. Gillen	2012	Investing in the field: Positionalities in money and gift exchange in Vietnam	Geoforum	https://doi.org/10.1016/j.habitatint.2020.102150	https://www.sciencedirect.com/science/article/pii/S0016718512000632	No
Book Section	B. Hunter	2012	Is Indigenous poverty different from other poverty?	Survey Analysis for Indigenous Policy in Australia	10.1108/S0573-855520140000293003	http://www.jstor.org/stable/j.ctt24h8br.17	No
Book Section	A. L. Kalleberg; P. V. Marsden	2012	Labor Force Insecurity and U.S. Work Attitudes, 1970s–2006	Social Trends in American Life	10.1108/S1530-353520180000013011	http://www.jstor.org/stable/j.cttq94xb.16	No
Journal Article	O. Gokdemir; D. Dumludag	2012	Life Satisfaction Among Turkish and Moroccan Immigrants in the Netherlands: The Role of Absolute and Relative Income	Social Indicators Research		https://www.scopus.com/inward/record.uri?eid=2-s2.0-84859215394&doi=10.1007%2fs11205-011-9815-8&partnerID=40&md5=fe9810a9752a07c01aaa1f5bf07e1db6	No
Journal Article	J. P. Leigh; D. Tancredi; A. Jerant; P. S. Romano; R. L. Kravitz	2012	Lifetime Earnings for Physicians Across Specialties	Medical Care	10.1108/17465729200700001	http://www.jstor.org/stable/41714637	No
Journal Article	F. Le Deist; V. Tūtlys	2012	Limits to mobility: competence and qualifications in Europe	European Journal of Training and Development	10.1111/tesg.12384	https://doi.org/10.1108/03090591211204742	No
Journal Article	K. O. St. Louis	2012	Male versus female attitudes toward stuttering	Journal of Communication Disorders	https://doi.org/10.1016/j.healthplace.2017.05.009	https://www.sciencedirect.com/science/article/pii/S0021992411000955	No
Journal Article	M. Ravallion	2012	Mashup Indices of Development	The World Bank Research Observer	10.1016/j.jebo.2011.01.004	http://www.jstor.org/stable/23262819	No
Journal Article	J. Costa-Font; C. Hernández-Quevedo	2012	Measuring inequalities in health: What do we know? What do we need to know?	Health Policy	https://doi.org/10.1016/j.landusepol.2017.04.023	https://www.sciencedirect.com/science/article/pii/S0168851012001121	No
Journal Article	R. S. Jones	2012	Meeting the Social Policy Challenges Facing Korea	Asian Economic Policy Review	https://doi.org/10.1016/0305-750X(82)90087-0	https://search.ebscohost.com/login.aspx?direct=true&db=bth&AN=76274409&site=ehost-live	No
Journal Article	M. Ehrmann; P. Tzamourani	2012	Memories of high inflation	European Journal of Political Economy	https://doi.org/10.1016/j.marpol.2019.103559	https://www.sciencedirect.com/science/article/pii/S0176268011001479	No
Journal Article	K. Karlsdotter; J. J. Martín Martín; M. P. López del Amo González	2012	Multilevel analysis of income, income inequalities and health in Spain	Soc Sci Med			No
Journal Article	K. Karlsdotter; J. J. M. Martin; M. P. L. del Amo Gonzalez	2012	Multilevel analysis of income, income inequalities and health in Spain	Social Science & Medicine	10.1007/s10614-018-9855-0	http://ovidsp.ovid.com/ovidweb.cgi?T=JS&PAGE=reference&D=psyc9&NEWS=N&AN=2012-06719-019	No
Journal Article	K. Karlsdotter; J. J. Martin Martin; M. P. L. d. Amo Gonzalez	2012	Multilevel analysis of income, income inequalities and health in Spain	Social Science & Medicine	10.1111/j.1467-6435.2010.00474.x	http://www.sciencedirect.com/science/journal/02779536	No
Journal Article	P. Schwarz	2012	Neighborhood effects of high unemployment rates: Welfare implications among different social groups	The Journal of Socio-Economics	https://dx.doi.org/10.1037/hea0000274	https://www.sciencedirect.com/science/article/pii/S1053535711001582	No
Journal Article	P. Brewer; S. Venaik	2012	On the misuse of national culture dimensions	International Marketing Review	10.1111/roiw.12485	https://doi.org/10.1108/02651331211277991	No	No	Yes
Journal Article	K. Manturuk; S. Riley; J. Ratcliffe	2012	Perception vs. reality: The relationship between low-income homeownership, perceived financial stress, and financial hardship	Social Science Research	https://doi.org/10.1016/j.jce.2016.12.002	https://www.sciencedirect.com/science/article/pii/S0049089X11001803	No	No	Yes
Journal Article	C. L. Brown	2012	Personal Consumption Rates for Canada: Update of 2000 PCRs Using 2007-08 Surveys of Household Spending" Data"	Journal of Forensic Economics	10.1108/CAER-06-2020-0115	http://www.jstor.org/stable/42756143	No
Journal Article	N. Wiggins	2012	Popular education for health promotion and community empowerment: a review of the literature	Health Promotion International	10.1108/IJSE-02-2019-0082	http://www.jstor.org/stable/45153518	No	No	Yes
Journal Article	J. I. Allen; R. S. Nayak	2012	Private Practice Gastroenterology: Challenges and Opportunities	Gastroenterology	https://doi.org/10.1016/j.gloenvcha.2012.05.008	https://www.sciencedirect.com/science/article/pii/S0016508512007561	No	No	Yes
Journal Article	L. Corazzini; L. Esposito; F. Majorano	2012	Reign in hell or serve in heaven? A cross-country journey into the relative vs absolute perceptions of wellbeing	Journal of Economic Behavior & Organization	https://doi.org/10.1016/0305-750X(73)90109-5	https://search.ebscohost.com/login.aspx?direct=true&db=bth&AN=71893182&site=ehost-live	No
Journal Article	A. Akay; O. Bargain; K. F. Zimmermann	2012	Relative concerns of rural-to-urban migrants in China	JOURNAL OF ECONOMIC BEHAVIOR & ORGANIZATION			No
Journal Article	J. Silber; P. Verme	2012	Relative deprivation, reference groups and the assessment of standard of living	Economic Systems	https://doi.org/10.1016/S0277-9536(02)00107-7	https://www.sciencedirect.com/science/article/pii/S0939362511000628	Yes
Journal Article	P. Sun; J. B. Unger; P. Palmer; H. Y. Ma; B. Xie; S. Sussman; C. A. Johnson	2012	Relative income inequality and selected health outcomes in urban Chinese youth	Social Science & Medicine	10.1111/j.1467-6435.2006.00328.x	http://www.sciencedirect.com/science/journal/02779536	No
Journal Article	P. Sun; J. B. Unger; P. Palmer; H. Ma; B. Xie; S. Sussman; C. A. Johnson	2012	Relative income inequality and selected health outcomes in urban Chinese youth	Social Science and Medicine		https://www.scopus.com/inward/record.uri?eid=2-s2.0-84455208108&doi=10.1016%2fj.socscimed.2011.10.010&partnerID=40&md5=8df0369869bffbd5c62fd006f6f28ce7	No
Journal Article	C. Pfeifer; S. Schneck	2012	RELATIVE WAGE POSITIONS AND QUIT BEHAVIOR: EVIDENCE FROM LINKED EMPLOYER-EMPLOYEE DATA	Industrial and Labor Relations Review	10.1108/01443330410791019	http://www.jstor.org/stable/41343668	No
Book Section	R. Boadway	2012	Relaxing the Second-Best Constraints	From Optimal Tax Theory to Tax Policy	10.1108/S1049-2585(2012)0000020017	http://www.jstor.org/stable/j.ctt5vjpkx.8	No
Journal Article	M. Fafchamps	2012	Reprint of development, agglomeration, and the organization of work	Regional Science and Urban Economics	https://doi.org/10.1016/j.jeem.2015.01.006	https://www.sciencedirect.com/science/article/pii/S0166046212000762	No
Grey	Cristina Blanco-Perez	2012	Rethinking the Relative Income Hypothesis	SOEPpapers 501, 49 S.		https://www.diw.de/de/diw_01.c.457179.de/publikationen/soeppapers/2012_0501/rethinking_the_relative_income_hypothesis.html	Yes
Journal Article	A. E. Fasang	2012	Retirement Patterns and Income Inequality	Social Forces	10.1108/13620430610651886	http://www.jstor.org/stable/41682674	No
Journal Article	S. J. Leguizamon; J. M. Ross	2012	Revealed preference for relative status: Evidence from the housing market	Journal of Housing Economics	https://doi.org/10.1016/S1574-0730(07)02018-X	https://www.sciencedirect.com/science/article/pii/S1051137712000022	No
Journal Article	E. A. Dowler; D. O’Connor	2012	Rights-based approaches to addressing food poverty and food insecurity in Ireland and UK	Social Science & Medicine	https://doi.org/10.1016/j.socec.2021.101682	https://www.sciencedirect.com/science/article/pii/S0277953611005545	No
Journal Article	E. Bonsang; A. van Soest	2012	Satisfaction with Job and Income Among Older Individuals Across European Countries	Social Indicators Research	10.1108/02651331211277991	http://www.jstor.org/stable/41409414	No
Journal Article	A. De Grip; M. Lindeboom; R. Montizaan	2012	SHATTERED DREAMS: THE EFFECTS OF CHANGING THE PENSION SYSTEM LATE IN THE GAME	The Economic Journal	10.1108/03068290210413010	http://www.jstor.org/stable/41419248	No
Journal Article	R. Evans	2012	Sibling caringscapes: Time–space practices of caring within youth-headed households in Tanzania and Uganda	Geoforum	https://doi.org/10.1016/j.habitatint.2020.102120	https://www.sciencedirect.com/science/article/pii/S0016718512000401	No
Grey	OECD	2012	Sick on the Job? Myths and Realities about Mental Health and Work, Mental Health and Work			https://www.gamian.eu/wp-content/uploads/2014/05/Miranda_OECD_sick-on-the-job_presentation_Vilnius-2013.pdf	Yes
Journal Article	E. Yamamura	2012	Social capital, household income, and preferences for income redistribution	European Journal of Political Economy	https://doi.org/10.1016/j.mathsocsci.2013.03.003	https://www.sciencedirect.com/science/article/pii/S0176268012000389	No
Book Section	C. Bambra	2012	Social inequalities in health_x000D_ the Nordic welfare state in a comparative context	Changing social equality	10.1108/S1529-2126(2013)0000017005	http://www.jstor.org/stable/j.ctt9qgxn2.12	No
Journal Article	S. A. Cavigelli; H. S. Chaudhry	2012	Social status, glucocorticoids, immune function, and health: Can animal studies help us understand human socioeconomic-status-related health disparities?	Hormones and Behavior		https://www.scopus.com/inward/record.uri?eid=2-s2.0-84866750301&doi=10.1016%2fj.yhbeh.2012.07.006&partnerID=40&md5=d5db1b68eb5570e67a937c53aeaab96e	No
Journal Article	M. Aaltonen; J. Kivivuori; P. Martikainen; V. Salmi	2012	SOCIO-ECONOMIC STATUS AND CRIMINALITY AS PREDICTORS OF MALE VIOLENCE: Does Victim's Gender or Place of Occurrence Matter?	The British Journal of Criminology	10.1108/IJBM-09-2018-0253	http://www.jstor.org/stable/44174087	No
Journal Article	K. A. McLaughlin; E. J. Costello; W. Leblanc; N. A. Sampson; R. C. Kessler	2012	Socioeconomic Status and Adolescent Mental Disorders	American Journal of Public Health	https://doi.org/10.1016/0305-750X(93)90084-M	https://search.ebscohost.com/login.aspx?direct=true&db=bth&AN=79279022&site=ehost-live	No
Journal Article	H. Huang; B. R. Humphreys	2012	Sports participation and happiness: Evidence from US microdata	Journal of Economic Psychology	https://doi.org/10.1016/j.jpubeco.2010.11.025	https://www.sciencedirect.com/science/article/pii/S0167487012000402	No
Journal Article	H. Bhattacharya; S. Dugar	2012	Status Incentives and Performance	Managerial and Decision Economics	10.1108/13522750710819720	http://www.jstor.org/stable/41682560	No
Journal Article	C. Castilla	2012	Subjective well-being and reference-dependence: Insights from Mexico	Journal of Economic Inequality	https://doi.org/10.1016/0305-750X(84)90063-9	https://search.ebscohost.com/login.aspx?direct=true&db=bth&AN=76401889&site=ehost-live	No
Journal Article	M. N. Asadullah; N. Chaudhury	2012	Subjective well-being and relative poverty in rural Bangladesh	Journal of Economic Psychology	https://doi.org/10.1016/0305-750X(89)90232-5	https://search.ebscohost.com/login.aspx?direct=true&db=bth&AN=78143052&site=ehost-live	No
Journal Article	C. Guven; B. E. Sorensen	2012	Subjective well-being: Keeping up with the perception of the Joneses	Social Indicators Research	10.1007/s10644-012-9138-z	http://ovidsp.ovid.com/ovidweb.cgi?T=JS&PAGE=reference&D=psyc9&NEWS=N&AN=2012-29126-006	No
Journal Article	C. Guven; B. Sørensen	2012	Subjective Well-Being: Keeping Up with the Perception of the Joneses	Social Indicators Research	https://doi.org/10.1016/0309-586X(79)90031-1	https://search.ebscohost.com/login.aspx?direct=true&db=bth&AN=82732799&site=ehost-live	No
Journal Article	C. Guven; B. E. Sørensen	2012	Subjective Well-Being: Keeping Up with the Perception of the Joneses	Social Indicators Research		https://www.scopus.com/inward/record.uri?eid=2-s2.0-84868001735&doi=10.1007%2fs11205-011-9910-x&partnerID=40&md5=c1737b5da2ab663204fac98b08ed1c7b	No
Journal Article	L. Stanca	2012	Suffer the little children: Measuring the effects of parenthood on well-being worldwide	Journal of Economic Behavior & Organization	https://doi.org/10.1016/j.jhe.2019.101667	https://www.sciencedirect.com/science/article/pii/S016726811100031X	No
Book Section	J. K. Turk	2012	The Division of Housework Among Working Couples: Distinguishing Characteristics of Egalitarian Couples	Economic Stress and the Family	10.2307/3004192	https://doi.org/10.1108/S1530-3535(2012)0000006012	No
Journal Article	R. H. Frank	2012	The Easterlin Paradox revisited	Emotion		https://www.scopus.com/inward/record.uri?eid=2-s2.0-84874403693&doi=10.1037%2fa0029969&partnerID=40&md5=d0c5b89b4dec5c58f21475729e16c41e	Yes
Journal Article	R. H. Frank	2012	The Easterlin Paradox revisited	Emotion		https://www.scopus.com/inward/record.uri?eid=2-s2.0-84874403693&doi=10.1037%2fa0029969&partnerID=40&md5=d0c5b89b4dec5c58f21475729e16c41e	Yes
Journal Article	T. P. Vartanian; L. Houser; T. P. Vartanian; L. Houser	2012	The effects of childhood SNAP use and neighborhood conditions on adult body mass index	Demography (Springer Nature)	10.2307/j.ctt1gxpf84.22	https://search.ebscohost.com/login.aspx?direct=true&db=bth&AN=104300517&site=ehost-live	No
Journal Article	T. Vartanian; L. Houser	2012	The Effects of Childhood SNAP Use and Neighborhood Conditions on Adult Body Mass Index	Demography (Springer Nature)	https://doi.org/10.1016/0305-750X(87)90113-6	https://search.ebscohost.com/login.aspx?direct=true&db=bth&AN=77684517&site=ehost-live	No
Journal Article	M. Anderson; M. Marmot	2012	THE EFFECTS OF PROMOTIONS ON HEART DISEASE: EVIDENCE FROM WHITEHALL	The Economic Journal	10.1108/03068299610149426	http://www.jstor.org/stable/41494838	No
Book Section	R. Rudolf	2012	The Gender-Specific Effect of Working Hours Reductions on Family Happiness in South Korea	Employment, Well-Being and Gender	10.1108/TG-07-2015-0030	http://www.jstor.org/stable/j.ctv9hj9hx.7	No
Journal Article	Y. Qi	2012	The impact of income inequality on self-rated general health: Evidence from a cross-national study	Research in Social Stratification and Mobility	https://doi.org/10.1016/j.socec.2005.11.040	https://www.sciencedirect.com/science/article/pii/S0276562412000327	Yes
Journal Article	H. Van den Berg; M. Van den Berg	2012	The Irrelevance of the Invisible Hand	Challenge	10.1108/17466660200700003	http://www.jstor.org/stable/41719377	No
Book Section	P. Kovacheva; X. Niu	2012	The Mental Cost of Pension Loss: The Experience of Russia's Pensioners during Transition	Research in Labor Economics	10.2307/2095479	https://doi.org/10.1108/S0147-9121(2012)0000036010	No
Book Section	A. Røkenes; N. K. Prebensen	2012	The Nature and Antecedents of Fair Price Perception in Tourist Experiences	Advances in Hospitality and Leisure	10.2307/3480545	https://doi.org/10.1108/S1745-3542(2012)0000008011	No
Journal Article	D. W. Sacks; B. Stevenson; J. Wolfers	2012	The new stylized facts about income and subjective well-being	Emotion		https://www.scopus.com/inward/record.uri?eid=2-s2.0-84874416671&doi=10.1037%2fa0029873&partnerID=40&md5=b1c104506688b39fc7f512b3c45f23ac	Yes
Book Section	L. Lloyd	2012	The policy process in health and care	Health and care in ageing societies	10.1108/S1057-629020170000018002	http://www.jstor.org/stable/j.ctt9qgr0n.9	No
Journal Article	S. Budría	2012	The shadow value of employer-provided training	Journal of Economic Psychology	https://doi.org/10.1016/j.jpubeco.2010.11.007	https://www.sciencedirect.com/science/article/pii/S0167487012000190	No
Journal Article	R. E. Bulanda; S. Lippmann	2012	The Timing of Childbirth and Family-to-Work Conflict	Sociological Focus	10.1108/10610420610650873	http://www.jstor.org/stable/41633913	No
Journal Article	N. Van Long; S. F. McWhinnie	2012	The tragedy of the commons in a fishery when relative performance matters	Ecological Economics	https://doi.org/10.1016/S0014-2921(82)80068-8	https://www.sciencedirect.com/science/article/pii/S0921800912002650	No
Journal Article	M. W. von Websky; C. E. Oberkofler; K. Rufibach; D. A. Raptis; K. Lehmann; D. Hahnloser; P.-A. Clavien	2012	Trainee satisfaction in surgery residency programs: Modern management tools ensure trainee motivation and success	Surgery	https://doi.org/10.1016/j.ijfoodmicro.2010.01.043	https://www.sciencedirect.com/science/article/pii/S0039606011003886	No
Journal Article	K. Adjaye-Gbewonyo; I. Kawachi	2012	Use of the Yitzhaki Index as a test of relative deprivation for health outcomes: a review of recent literature	Soc Sci Med			No
Journal Article	A. Levinson	2012	Valuing public goods using happiness data: The case of air quality	Journal of Public Economics	https://doi.org/10.1016/j.jad.2020.12.009	https://www.sciencedirect.com/science/article/pii/S0047272712000709	No
Journal Article	S.-Y. Oh; Y. Park; S. Bowles	2012	Veblen effects, political representation, and the reduction in working time over the 20th century	Journal of Economic Behavior & Organization	https://doi.org/10.1016/j.jhealeco.2007.10.001	https://www.sciencedirect.com/science/article/pii/S0167268112001151	No
Journal Article	D. G. Blanchflower; A. J. Oswald	2012	Well-being over time in Britain and the USA	Behavioural macroeconomics.	10.1007/s10614-018-9855-0	http://ovidsp.ovid.com/ovidweb.cgi?T=JS&PAGE=reference&D=psyc9&NEWS=N&AN=2012-14389-020	Yes
Journal Article	D. J. Benjamin; O. Heffetz; M. S. Kimball; A. Rees-Jones	2012	What Do You Think Would Make You Happier? What Do You Think You Would Choose?	The American Economic Review	10.1108/17468771211242854	http://www.jstor.org/stable/41724615	No
Book Section	C. Henricson	2012	What was at the root of it?	A revolution in family policy	10.1108/MF-09-2021-0442	http://www.jstor.org/stable/j.ctt1sq5vpb.8	No
Book Section	C. Graham	2012	WHAT WE MEAN BY HAPPINESS_x000D_ A “THEORY” OF AGENCY AND WELL-BEING	The Pursuit of Happiness	10.1007/s11205-012-0197-3	http://www.jstor.org/stable/10.7864/j.ctt4cg7sh.5	No
Journal Article	M. Carnoy; B. J. Rabling; J. Castano-Munoz; J. M. D. Montoliu; T. Sancho-Vinuesa	2012	Who attends and completes virtual universities: the case of the open University of Catalonia (UOC)	Higher Education	10.1108/01437721111136750	http://www.jstor.org/stable/41343606	No
Journal Article	H. Zhang; S. K. Man Tsang	2012	Wives' relative income and marital quality in urban China: The role of perceived equity	Social Justice Research	10.1007/s10663-015-9304-4	http://ovidsp.ovid.com/ovidweb.cgi?T=JS&PAGE=reference&D=psyc9&NEWS=N&AN=2012-31061-005	No
Journal Article	H. Zhang; S. K. M. Tsang; P. Chi; Y. T. Cheung; X. Zhang; P. S. F. Yip	2012	Wives' relative income and marital satisfaction among the urban Chinese population: Exploring some moderating effects	Journal of Comparative Family Studies		https://www.scopus.com/inward/record.uri?eid=2-s2.0-84861053087&doi=10.3138%2fjcfs.43.2.185&partnerID=40&md5=a8efb5b915980e3d5e162355163be2f1	No
Journal Article	G. Heineck; B. Süssmuth	2013	A different look at Lenin’s legacy: Social capital and risk taking in the Two Germanies	Journal of Comparative Economics	https://doi.org/10.1016/j.jebo.2013.12.015	https://www.sciencedirect.com/science/article/pii/S0147596713000322	No
Journal Article	A. Miething	2013	A matter of perception: Exploring the role of income satisfaction in the income mortality relationship in German survey data 1995-2010	SOCIAL SCIENCE & MEDICINE			No
Journal Article	A. Miething	2013	A matter of perception: Exploring the role of income satisfaction in the income-mortality relationship in German survey data 1995-2010	Social Science and Medicine		https://www.scopus.com/inward/record.uri?eid=2-s2.0-84890328828&doi=10.1016%2fj.socscimed.2013.10.017&partnerID=40&md5=3a983383dd34f1cae3b3e997c066104d	No
Journal Article	A. Miething	2013	A matter of perception: Exploring the role of income satisfaction in the income–mortality relationship in German survey data 1995–2010	Social Science & Medicine	https://doi.org/10.1016/j.socscimed.2005.07.038	https://www.sciencedirect.com/science/article/pii/S0277953613005650	No
Journal Article	R. Perez-Truglia	2013	A test of the conspicuous–consumption model using subjective well-being data	The Journal of Socio-Economics	https://dx.doi.org/10.1136/tc.2008.026682	https://www.sciencedirect.com/science/article/pii/S1053535713000905	Yes
Book Section	P. Allanson; D. Petrie	2013	Accounting for Population Change in the Longitudinal Analysis of Income-Related Health Inequalities	Health and Inequality	10.2307/2534294	https://doi.org/10.1108/S1049-2585(2013)0000021009	No
Journal Article	M. C. M. Vendrik	2013	Adaptation, anticipation and social interaction in happiness: An integrated error-correction approach	Journal of Public Economics	https://doi.org/10.1016/j.jad.2021.05.050	https://www.sciencedirect.com/science/article/pii/S0047272713001333	Yes
Journal Article	S. Neckermann; B. S. Frey	2013	And the winner is…? The motivating power of employee awards	The Journal of Socio-Economics	https://dx.doi.org/10.1155/2022/8199824	https://www.sciencedirect.com/science/article/pii/S1053535713001005	No
Journal Article	K. Yamada; M. Sato	2013	Another avenue for anatomy of income comparisons: Evidence from hypothetical choice experiments	Journal of Economic Behavior & Organization	https://doi.org/10.1016/j.jhealeco.2010.02.003	https://www.sciencedirect.com/science/article/pii/S0167268113000346	Yes
Journal Article	A. Olgiati; R. Calvo; L. Berkman	2013	Are Migrants Going Up a Blind Alley? Economic Migration and Life Satisfaction around the World: Cross-National Evidence from Europe, North America and Australia	SOCIAL INDICATORS RESEARCH			Yes
Journal Article	S. Budria	2013	Are relative-income effects constant across the well-being distribution?	Journal of Happiness Studies: An Interdisciplinary Forum on Subjective Well-Being	10.1002/soej.12349	http://ovidsp.ovid.com/ovidweb.cgi?T=JS&PAGE=reference&D=psyc10&NEWS=N&AN=2013-31468-017	No
Journal Article	M. Guillen-Royo; J. Velazco; L. Camfield	2013	Basic Needs and Wealth as Independent Determinants of Happiness: An Illustration from Thailand	Social Indicators Research	10.1016/j.socec.2009.03.012	http://www.jstor.org/stable/24718719	No
Journal Article	L. Becchetti; S. Castriota; L. Corrado; E. G. Ricca	2013	Beyond the Joneses: Inter-country income comparisons and happiness	Journal of Socio-Economics	https://doi.org/10.1016/B978-0-08-023130-3.50010-8	https://search.ebscohost.com/login.aspx?direct=true&db=bth&AN=89342045&site=ehost-live	Yes
Book Section	K. A. Sweeney; D. P. Aldridge	2013	Blocked Opportunities and Gendered Power: Inability to Attain Preferred Gender Roles	Notions of Family: Intersectional Perspectives	10.2307/2976289	https://doi.org/10.1108/S1529-2126(2013)0000017005	No
Journal Article	R. Muffels; B. Headey	2013	Capabilities and Choices: Do They Make Sen'se for Understanding Objective and Subjective Well-Being? An Empirical Test of Sen's Capability Framework on German and British Panel Data	Social Indicators Research		https://www.scopus.com/inward/record.uri?eid=2-s2.0-84872495572&doi=10.1007%2fs11205-011-9978-3&partnerID=40&md5=deb2743d21bc66c99f9ec06a752e10eb	Yes
Journal Article	J. Sen; D. P. Pal	2013	Changes in relative deprivation and social well-being	International Journal of Social Economics	https://doi.org/10.1016/B978-0-08-023109-9.50005-X	https://search.ebscohost.com/login.aspx?direct=true&db=bth&AN=88133823&site=ehost-live	No	No	Yes
Journal Article	J. Sen; D. Prakas Pal	2013	Changes in relative deprivation and social well‐being	International Journal of Social Economics	10.1111/sjpe.12103	https://doi.org/10.1108/03068291311321839	Yes	No	No	Don't include
Book Section	T. Piketty; E. Saez	2013	Chapter 7 - Optimal Labor Income Taxation	Handbook of Public Economics	https://doi.org/10.1016/j.erap.2006.09.003	https://www.sciencedirect.com/science/article/pii/B9780444537591000078	No
Journal Article	P. Bandi; E. Blecher; V. Cokkinides; H. Ross; A. Jemal	2013	Cigarette affordability in the United States	Nicotine Tob Res			No	No	Yes
Journal Article	W.-C. Chang	2013	Climbing up the social ladders: Identity, relative income, and subjective well-being	Social Indicators Research	10.1002/pam.20472	http://ovidsp.ovid.com/ovidweb.cgi?T=JS&PAGE=reference&D=psyc10&NEWS=N&AN=2013-23758-029	No	No	Yes
Journal Article	W. Kaus	2013	Conspicuous consumption and “race”: Evidence from South Africa	Journal of Development Economics	https://doi.org/10.1016/j.socscimed.2019.112518	https://www.sciencedirect.com/science/article/pii/S0304387812000648	No
Journal Article	M. Hemmasi; M. Downes	2013	Cultural distance and expatriate adjustment revisited	Journal of Global Mobility: The Home of Expatriate Management Research	10.2307/1600376	https://doi.org/10.1108/JGM-09-2012-0010	No
Journal Article	J. M. Millán; J. Hessels; R. Thurik; R. Aguado	2013	Determinants of job satisfaction: a European comparison of self-employed and paid employees	Small Business Economics	10.1016/j.jebo.2015.07.003	http://www.jstor.org/stable/23360616	Yes
Journal Article	A. Ebrahim; F. Botha; J. Snowball	2013	Determinants of life satisfaction among race groups in South Africa	Development Southern Africa		https://www.scopus.com/inward/record.uri?eid=2-s2.0-84879547874&doi=10.1080%2f0376835X.2013.797227&partnerID=40&md5=d129f4c58437777797ac3471b16c674c	No
Journal Article	F. Sarracino	2013	Determinants of subjective well-being in high and low income countries: Do happiness equations differ across countries?	The Journal of Socio-Economics	https://dx.doi.org/10.1093/acprof:oso/9780199732739.001.0001	https://www.sciencedirect.com/science/article/pii/S1053535712001187	No
Journal Article	B. S. Frey; M. Schaffner; S. L. Schmidt; B. Torgler	2013	Do Employees Care About Their Relative Income Position? Behavioral Evidence Focusing on Performance in Professional Team Sport	Social Science Quarterly	10.1108/CCSM-05-2018-0062	http://www.jstor.org/stable/42864441	Yes
Journal Article	A. Brodeur; M. Connolly	2013	Do higher child care subsidies improve parental well-being? Evidence from Quebec's family policies	Journal of Economic Behavior & Organization	https://doi.org/10.1016/j.jhealeco.2011.05.005	https://www.sciencedirect.com/science/article/pii/S0167268113001674	No
[truncated: 1,895 more rows]

## Sheet: Full Text
Type	Author	Year	Title	Journal	Volume	Issue	Pages	DOI	Screener 1: Include?	Reason	Screener 2: include?	Reason	Agreement?
[truncated: 213 more rows]

[truncated: 1 more sheets: Exclusion Reasons]
