# Supplementary material for: Relative income and its relationship with mental health in UK employees: A systematic review
Source: PLoS One. 2025 Apr 23;20(4):e0320402. doi: 10.1371/journal.pone.0320402 (PMC12017527; doi:10.1371/journal.pone.0320402)
Supplement: S5 File — (XLSX) [file pone.0320402.s003.xlsx]

## Sheet: Sheet1
Number	Authors	Title	Publication year	Researcher	Date of extraction	Eligibility confirmation	Design	Data source	Year/waves analysed	Total sample (n) or observations*	Exposure of interest	Reference Group (RG)	Outcome	Main effect	Magnitude estimates
1	Becchetti L, Corrado L & Rossetti F.	The Heterogeneous Effects of Income Changes on Happiness.	2011	BC	2023-03-13	Yes	Longitudinal - panel data	British Household Panel Survey (BHPS).	Waves 1-14: 1991-2005.	n = approximately 10000 (71228 observations).	1. Relative personal income (mean). 2. Relative job income (mean).	1. Peer groups based on gender, education, location and age cohorts. 2. Peer groups based on gender, age cohorts and working environment.	Life satisfaction: Participants are asked to evaluate their overall level of life satisfaction on a 1–7 scale.	Negative	The decrease of personal income with respect to that of the peers is related to significant decreases in life satisfaction.
2	Becchetti L, Colcerasa F & Pisani F.	When income differences hurt or excite: The nonlinear effect of regional inequality on subjective wellbeing.	2022	BC	2023-03-13	Yes	Repeated cross-sectional.	European Social Survey (ESS).	Waves 3-9: 2006, 2008, 2010, 2012, 2014, 2016 and 2018.	Observations = 165270.	Relative income (mean).	Regional sample population.	Life satisfaction: Participants are asked “How much are you satisfied with your life as a whole?”.The answers range from 0 (not satisfied at all) to 10 (really satisfied).	Negative	Negative relative income effects found and are relatively stronger when inequality is higher.
3	Blanchflower DG & Oswald AJ.	Well-being over time in Britain and the USA.	2004	BC	2023-03-13	Yes	Repeated cross-sectional.	The Eurobarometer Survey.	1973-1998.	n = approximately 55000	Relative income (ratio).	Regional population.	Life satisfaction: Participants are asked “on the whole, are you very satisfied, fairly satisfied, not very satisfied, or not at all satisfied with the life you lead?”	Negative	Individuals compare to the richest percentile and the closer they get to this, the happier they get.
4	Brown S, Gray D & Roberts J.	The relative income hypothesis: A comparison of methods.	2015	BC	2023-03-13	Yes	Longitudinal - panel data	Understanding Society Study.	Waves 1-3: 2009-2013.	n = 40335 (99430 observations).	Relative Income (mean).	Test two reference groups: 1. RG was comprised of individuals with similar characteristics: age, education, and gender. 2. The RG is based on a spatial definition: the average in the local authority district.	Life satisfaction: ‘‘Please tick the number which you feel best describes how dissatisfied or satisfied you are with your life overall’’. Measured on a 7 point scale; 1 indicates ‘‘completely dissatisfied’’, 7 ‘‘completely satisfied’’. AND General Health Questionnaire (GHQ-12)	Mixed	The direction and significance of the relative income effect varies with reference group (RG) and estimation technique. For both life satisfaction and GHQ-12, when the RG is based on individual characteristics, significant negative relative income effects are apparent (if income is below the mean of the RG, life satisfaction and GHQ-12 values decrease) with the exception of the fixed effects esti…
5	Davidson R, Kitzinger J & Hunt K.	The wealthy get healthy, the poor get poorly? Lay perceptions of health inequalities.	2006	BC	2023-03-13	Yes	Qualitative - focus groups	N/A	January 1999-Feburary 2000.	n = 76.	“Do they consider relative socioeconomic status to be important, and do they compare themselves to, or feel judged by others?”	Not specified.	Qualitative descriptions.	N/A	N/A
6	FitzRoy FR & Nolan MA.	Income Status and Life Satisfaction	2022	BC	2023-03-14	Yes	Longitudinal – panel data	BHPS and Understanding Society Study	BHPS Waves 6-18: 1996-2009. BHPS harmonised with Understanding Society Study, Waves 2-7: 2010-2017	n = 27262 (207907 observations).	Relative income rank. Household income is used.	RGs based on similar characteristics: age, sex, education, region and survey wave.	Life satisfaction: exact question not specified.	Mixed	In aggregate date: lower income than the reference group is associated with lower satisfaction. In disaggregated data: positive relative income effects for under 45 year olds and negative relative income effects for over 45 year olds.
7	FitzRoy FR, Nolan MA, Steinhardt MF & Ulph D.	Testing the tunnel effect: comparison, age and happiness in UK and German panels.	2014	BC	2023-03-14	Yes	Longitudinal – panel data	BHPS	Waves 6-10 and 12-18: 1996-2008.	n = 25681 (153189 observations).	Household income measures real household income, using the Consumer Prices Index as deflator. Comparison income measures the average real household income within a reference group.	RGs defined based on similar characteristics: age, sex, education and region.	Life satisfaction: Self-reported life-satisfaction is measured on a 7-point scale, 1 being the lowest value, while 7 is reported by individuals who are very satisfied with their life overall.	Mixed	Positive relative income effects for under 49 year olds and negative relative income effects for over 49 year olds.
8	Francis-Devine B.	Poverty in the UK: statistics.	2022	BC	2023-03-14	Yes	Report (grey literature).	Secondary data summarised – mental health information taken from Family Resources Survey and HBAI dataset (2018/19) and Understanding Society (2014/15 - 2017/18), SMC analysis.	Time period: 2014, 2018 and 2019.	N/A - Secondary data summarised.	Relative low pay: An individual is in relative low income [or relative poverty] if they are living in a household with income below 60% of median household income in that year.	UK population.	GHQ-12	Negative	People in (absolute and relative) poverty are more likely to have poor physical and mental health, and low life and health satisfaction.
9	Fumagalli E & Fumagalli L.	Subjective well-being and the gender composition of the reference group: Evidence from a survey experiment.	2022	BC	2023-03-14	Yes	Randomised Controlled Trial.	Added two questions (treatment or control) to wave 5 of the Understanding Society Study.	Wave 5: 2012.	n = 1224 households.	How dissatisfied or satisfied are you with your (domain)?	Treatment Group: RG is same gender. Control group: No RG is specified.	Satisfaction with 4 domains: Health, Household Income, Amount of Leisure Time and Life Overall	Mixed	When comparing themselves to other women on the four domains [listed in the second column], women report higher satisfaction. No effects between treatment and control for men.
10	Lorgelly PK & Lindley J.	What is the relationship between income inequality and health? Evidence from the BHPS.	2008	BC	2023-03-14	Yes	Longitudinal – panel data.	BHPS.	Waves 1-12: 1991–2002.	n = 8645.	Relative income - log of average income within each region.	Individuals in same region and survey year.	Self-rated health: Participants were asked “Compared to people of your own age, would you say that your health over the past 12 months has on the whole been excellent, good, fair,poor or very poor?”	None	No support for relative income hypothesis – relative income did not have an impact on health.
11	Parker L, Watson D & Webb R.	Family fortunes: Gender-based differences in the impact of employment and home characteristics on satisfaction levels.	2011	BC	2023-03-14	Yes	Cross-sectional.	British Social Attitudes [BSA] Surveys.	2004	n = 1704.	Relative income – below or above mean of RG.	Similar occupational class (limited information on how this has been defined).	Family satisfaction: Participants were asked “All things considered, how satisfied are you with your family life”. Participants are given a choice of seven ordered responses, ranging from completely unsatisfied to completely satisfied.	Mixed	In men: “status”* had no effect on family satisfaction. In women: Women with income above the mean of their occupational class had a 53% increase in the probability of reporting they were ‘completely satisfied’ with their family life. *status increases as the individual out-performs the income achieved amongst their reference group.
12	Theodossiou I & Zangelidis A.	The social gradient in health: The effect of absolute income and subjective social status assessment on the individual's health in Europe.	2009	BC	2023-03-14	Yes	Cross-sectional.	SOCIOLD research project.	2004	Not stated.	Relative income status – self-assessed [no further details provided].	Individuals of similar professional standing.	Mobility score: participants were asked how difficult they found activities such as bathing and walking. Higher scores would reflect lower difficult in mobility so better physical health. Self-assessed health: Participants were asked to assess their own health on the whole over the last 12 months. Responses ranged from very bad (1) to very good (5). Mental health: Participants were asked to comme…	Negative	An increase in the subjective social status assessment by one standard deviation point improved the mobility score [a measure of how well individuals could do everyday tasks like bathing and walking; higher scores indicate better physical health] by 7.5%, the self-assessed health by 22.4% and mental health by 14.4%.
13	Yu H.	The Impact of Self-Perceived Relative Income on Life Satisfaction: Evidence from British Panel Data.	2019	BC	2023-03-14	Yes	Longitudinal – panel data.	English Longitudinal Study of Ageing (ELSA).	Waves 2-5: 2004–2011.	Observations = 24502.	Self-perceived relative income: “Compared to the financial situation of your neighbours/ most of your friends/ work colleagues, would you say your household is......” Respondents may choose an answer among i) “much worse off,” ii) “a bit worse off,” iii) “about the same,” iv) “better off,” and v) “much better off.”	Three RGs: Friends, colleagues, and neighbours.	Life satisfaction: Participants were asked to report how much they agree or disagree with the following statement: “I am satisfied with my life.” The choices included i) “strongly agree,” ii) “agree,” iii) “slightly agree,” iv) “neither agree nor disagree,” v) “slightly disagree,” vi) “disagree,” and vii) “strongly disagree.”	Negative	On average, individuals who perceive a bit lower or much lower income than their friends’ rate their life satisfaction 0.60 and 1.3 points lower, respectively. The results show similar patterns when the reference groups are work colleagues and neighbours. The magnitude of the coefficients of income comparison against friends and neighbours are larger than that when colleagues is the reference gro…
