# Supplementary material for: Relative income and its relationship with mental health in UK employees: A systematic review
Source: PLoS One. 2025 Apr 23;20(4):e0320402. doi: 10.1371/journal.pone.0320402 (PMC12017527; doi:10.1371/journal.pone.0320402)
Supplement: S6 File — (XLSX) [file pone.0320402.s004.xlsx]

## Sheet: CohortObservation
Paper				1. Was the research question or objective in this paper clearly stated?	2. Was the study population clearly specified and defined?	3. Was the participation rate of eligible persons at least 50%?	4. Were all the subjects selected or recruited from the same or similar populations (including the same time period)? Were inclusion and exclusion criteria for being in the study prespecified and applied uniformly to all participants?	5. Was a sample size justification, power description, or variance and effect estimates provided?	6. For the analyses in this paper, were the exposure(s) of interest measured prior to the outcome(s) being measured?	7. Was the timeframe sufficient so that one could reasonably expect to see an association between exposure and outcome if it existed?	8. For exposures that can vary in amount or level, did the study examine different levels of the exposure as related to the outcome (e.g., categories of exposure, or exposure measured as continuous variable)?	9. Were the exposure measures (independent variables) clearly defined, valid, reliable, and implemented consistently across all study participants?	10. Was the exposure(s) assessed more than once over time?	11. Were the outcome measures (dependent variables) clearly defined, valid, reliable, and implemented consistently across all study participants?	12. Were the outcome assessors blinded to the exposure status of participants?	13. Was loss to follow-up after baseline 20% or less?	14. Were key potential confounding variables measured and adjusted statistically for their impact on the relationship between exposure(s) and outcome(s)?	Rating (Good, Fair or Poor)
1. Becchetti, L., Colcerasa, F., & Pisani, F. (2022). When income differences hurt or excite: The nonlinear effect of regional inequality on subjective wellbeing [Article]. Review of Income & Wealth, 1. https://doi.org/10.1111/roiw.12608				Yes	Yes	NR	No	No	No	No	Yes	Yes	No	Yes	NA	NA	Yes	Fair
2. Becchetti, L., Corrado, L., & Rossetti, F. (2011). The Heterogeneous Effects of Income Changes on Happiness [Article]. Social indicators research, 104(3), 387-406. https://doi.org/10.1007/s11205-010-9750-0				Yes	Yes	NR	Yes	No	Yes	Yes	Yes	Yes	Yes	Yes	No	NR	Yes	Good
3. Blanchflower, D. G., & Oswald, A. J. (2012). Well-being over time in Britain and the USA [Social Processes & Social Issues 2900]. Behavioural macroeconomics., 377-404. http://ovidsp.ovid.com/ovidweb.cgi?T=JS&PAGE=reference&D=psyc9&NEWS=N&AN=2012-14389-020 (The international library of critical writings in economics.)				Yes	No	NR	No	No	No	No	No	Yes	Yes	Yes	No	NR	Yes	Poor
4. Brown, S., Gray, D., & Roberts, J. (2015). The relative income hypothesis: A comparison of methods [Article]. Economics Letters, 130, 47-50. https://doi.org/10.1016/j.econlet.2015.02.031				Yes	Yes	Yes	Yes	No	Yes	Yes	Yes	Yes	Yes	Yes	No	NA	Yes	Good
7. FitzRoy, F. R., & Nolan, M. A. (2022). Income Status and Life Satisfaction [Article]. Journal of happiness studies, 23(1), 233-256. https://doi.org/10.1007/s10902-021-00397-y				Yes	Yes	NR	Yes	NR	Yes	Yes	Yes	Yes	Yes	Yes	NA	CD	Yes	Good
8. FitzRoy, F. R., Nolan, M. A., Steinhardt, M. F., & Ulph, D. (2014). Testing the tunnel effect: comparison, age and happiness in UK and German panels [Article]. IZA Journal of European Labor Studies, 3(1), Article 24. https://doi.org/10.1186/2193-9012-3-24				Yes	Yes	NR	Yes	No	Yes	Yes	Yes	Yes	Yes	Yes	No	NR	Yes	Good
11. Lorgelly, P. K., & Lindley, J. (2008). What is the relationship between income inequality and health? Evidence from the BHPS. Health Econ, 17(2), 249-265. https://doi.org/10.1002/hec.1254				Yes	Yes	Yes	Yes	No	Yes	Yes	Yes	Yes	Yes	Yes	No	Yes	Yes	Good
12. Parker, L., Watson, D., & Webb, R. (2011). Family fortunes: Gender-based differences in the impact of employment and home characteristics on satisfaction levels. The Journal of Socio-Economics, 40(3), 259-264. https://doi.org/https://doi.org/10.1016/j.socec.2011.01.009				Yes	Yes	NR	Yes	No	No	No	Yes	Yes	No	Yes	No	NA	Yes	Fair
14. Theodossiou, I., & Zangelidis, A. (2009). The social gradient in health: The effect of absolute income and subjective social status assessment on the individual's health in Europe. Economics & Human Biology, 7(2), 229-237. https://doi.org/https://doi.org/10.1016/j.ehb.2009.05.001				Yes	Yes	NR	Yes	No	No	No	Yes	Yes	No	No	No	NA	Yes	Fair
15. Yu, H. (2019). The Impact of Self‐Perceived Relative Income on Life Satisfaction: Evidence from British Panel Data [Article]. SOUTHERN ECONOMIC JOURNAL, 86(2), 726-745. https://doi.org/10.1002/soej.12349				Yes	Yes	Yes	Yes	No	Yes	Yes	Yes	No	Yes	Yes	No	Yes	Yes	Good
Tool used:	https://www.nhlbi.nih.gov/health-topics/study-quality-assessment-tools
Key:	NR	Not reported
	NA	Not applicable
	CD	Cannot determine
	Represents where there were conflicts between the two reviewers. A decision was reached after discussion which is the one stated here.

## Sheet: RCT
Paper	Was the study described as randomized, a randomized trial, a randomized clinical trial, or an RCT?	Was the method of randomization adequate (i.e., use of randomly generated assignment)?	Was the treatment allocation concealed (so that assignments could not be predicted)?	Were study participants and providers blinded to treatment group assignment?	Were the people assessing the outcomes blinded to the participants' group assignments?	Were the groups similar at baseline on important characteristics that could affect outcomes (e.g., demographics, risk factors, co-morbid conditions)?	Was the overall drop-out rate from the study at endpoint 20% or lower of the number allocated to treatment?	Was the differential drop-out rate (between treatment groups) at endpoint 15 percentage points or lower?	Was there high adherence to the intervention protocols for each treatment group?	Were other interventions avoided or similar in the groups (e.g., similar background treatments)?	Were outcomes assessed using valid and reliable measures, implemented consistently across all study participants?	Did the authors report that the sample size was sufficiently large to be able to detect a difference in the main outcome between groups with at least 80% power?	Were outcomes reported or subgroups analyzed prespecified (i.e., identified before analyses were conducted)?	Were all randomized participants analyzed in the group to which they were originally assigned, i.e., did they use an intention-to-treat analysis?
10. Fumagalli, E., & Fumagalli, L. (2022). Subjective well-being and the gender composition of the reference group: Evidence from a survey experiment. Journal of Economic Behavior & Organization, 194, 196-219. https://doi.org/https://doi.org/10.1016/j.jebo.2021.12.016	Yes	CD	CD	Yes	No	Yes	CD	CD	CD	Yes	Yes	No	Yes	Yes	7	Fair
Tool used:	https://www.nhlbi.nih.gov/health-topics/study-quality-assessment-tools
Key:	NR	Not reported
	NA	Not applicable
	CD	Cannot determine

## Sheet: Grey
Author	Year	Title	Link	1. Was the research question or objective in this paper clearly stated?	2. Was the study population clearly specified and defined?	3. Was the participation rate of eligible persons at least 50%?	4. Were all the subjects selected or recruited from the same or similar populations (including the same time period)? Were inclusion and exclusion criteria for being in the study prespecified and applied uniformly to all participants?	5. Was a sample size justification, power description, or variance and effect estimates provided?	6. For the analyses in this paper, were the exposure(s) of interest measured prior to the outcome(s) being measured?	7. Was the timeframe sufficient so that one could reasonably expect to see an association between exposure and outcome if it existed?	8. For exposures that can vary in amount or level, did the study examine different levels of the exposure as related to the outcome (e.g., categories of exposure, or exposure measured as continuous variable)?	9. Were the exposure measures (independent variables) clearly defined, valid, reliable, and implemented consistently across all study participants?	10. Was the exposure(s) assessed more than once over time?	11. Were the outcome measures (dependent variables) clearly defined, valid, reliable, and implemented consistently across all study participants?	12. Were the outcome assessors blinded to the exposure status of participants?	13. Was loss to follow-up after baseline 20% or less?	14. Were key potential confounding variables measured and adjusted statistically for their impact on the relationship between exposure(s) and outcome(s)?	Rating (Good, Fair or Poor)
Francis-Devine	2022	Poverty in the UK: statistics (7096).	https://researchbriefings.files.parliament.uk/documents/SN07096/SN07096.pdf	Yes	Yes	NA	Yes	No	Yes	Yes	Yes	Yes	Yes	Yes	No	CD	Yes	10	Good
Tool used:	https://www.nhlbi.nih.gov/health-topics/study-quality-assessment-tools
Key:	NR	Not reported
	NA	Not applicable
	CD	Cannot determine

## Sheet: Qual
Author	Year	Title	Link	1. Was there a clear statement of the aims of the research?	2. Is a qualitative methodology appropriate?	3. Was the research design appropriate to address the aims of the research?	4. Was the recruitment strategy appropriate to the aims of the research?	5. Was the data collected in a way that addressed the research issue?	6. Has the relationship between researcher and participants been adequately considered?	7. Have ethical issues been taken into consideration?	8. Was the data analysis sufficiently rigorous?	9. Is there a clear statement of findings?	10. How valuable is the research?
Davidson	2006	The wealthy get healthy, the poor get poorly? Lay perceptions of health inequalities.	https://pubmed.ncbi.nlm.nih.gov/16300870/	Yes	Yes	Yes	Yes	Yes	No	CT	Yes	Yes	Valuable	Good
Tool used:	https://casp-uk.net/casp-tools-checklists/qualitative-studies-checklist/
Key:	CT	Can't tell
